# Supplementary material for: Copper Homeostasis in Aspergillus nidulans Involves Coordinated Transporter Function, Expression and Cellular Dynamics
Source: Front Microbiol. 2020 Nov 17;11:555306. doi: 10.3389/fmicb.2020.555306 (PMC7705104; doi:10.3389/fmicb.2020.555306)
Supplement: Supplementary file 4 [file Table_3.XLSX]

## Sheet: Hoja1
Gene	log2(fold_change)	NC	CT	significant
aatA	0.000741775	3.86113	3.86312	no
aatB	-0.368719	10.6008	8.21	no
abaA	-0.154842	2.58187	2.31912	no
abfA	-0.387553	0.116254	0.0888676	no
abfB	-3.99605	0.395725	0.0248006	no
abfC	2.10582	7.48126	32.2024	yes
abnA	1.75678	0.140658	0.475346	no
abnB	-0.174195	10.9021	9.66208	no
abnC	-0.049237	0.386778	0.3738	no
abnD	1.00965	17.2647	34.7611	no
abpA	0.0854389	120.182	127.514	no
abxA	1.30775	1.77881	4.40354	no
accA	0.323643	116.329	145.584	no
acdA	0.00577443	16.7674	16.8346	no
acdB	0.196697	92.3968	105.893	no
aciA	-1.60661	160.834	52.8127	yes
aclA	-0.665592	1339.6	844.522	no
aclB	-1.17787	912.602	403.375	yes
acnA	0.484148	3.61853	5.06145	no
acoA	-0.713325	305.363	186.245	no
acoB	0.43803	54.7235	74.1368	no
acpA	-0.946457	742.51	385.292	yes
acrB	-0.41125	116.352	87.4935	no
actA	-0.435469	1608.81	1189.64	no
acuD	-0.313123	16.7068	13.4473	no
acuE	0.0356643	62.6879	64.2569	no
acuF	-2.56065	112.866	19.1306	yes
acuG	-1.99194	170.04	42.7483	yes
acuH	-0.428906	35.5038	26.3731	no
acuJ	0.168922	48.0746	54.0463	no
acuK	-0.89079	47.0065	25.3515	yes
acuL	-0.734332	6.32639	3.80277	no
acuM	0.0915406	31.9502	34.0432	no
acuN	-0.77691	1471.94	859.049	no
acvA	1.39199	0.119161	0.312726	no
adaB	0.606344	47.0129	71.5722	no
adB	-0.0914907	65.5175	61.4916	no
afcA	0.838947	0.251753	0.450321	no
afcB	1.86179	0.177628	0.645603	no
afcC	-0.241772	3.94779	3.33867	no
aflR	0.318847	0.134516	0.167786	no
afoA	3.57795	0.0130112	0.155377	no
afoB	2.51824	0.0134567	0.077091	no
afoC	1.21383	0.650207	1.50817	no
afoD	1.1049	0.186132	0.40034	no
afoE	2.09786	0.0642293	0.27495	no
afoF	3.95904	0.0161188	0.250681	no
afoG	2.42352	0.00761988	0.0408792	no
agaA	0.970914	52.3118	102.535	yes
agdA	-0.0583346	94.8152	91.0579	no
agdB	-1.78506	687.818	199.58	yes
agdC	0.068538	0.346184	0.363027	no
agdD	0.0221494	7.66934	7.78799	no
agdE	-1.27187	39.3889	16.3119	yes
agdF	-0.32431	0.227287	0.181529	no
agdG	1.26024	16.577	39.7078	yes
aglA	0	0	0	no
aglB	2.59772	1.49224	9.033	yes
aglC	0.0713001	0.99916	1.04978	no
aglD	2.74235	0.01165	0.077957	no
aglE	0.982415	0.0850914	0.168121	no
aglF	1.23932	4.32145	10.2024	yes
aglG	0.137297	0.0998334	0.109801	no
agnB	0.58092	1.9714	2.94882	no
agnC	0.584681	0.04958	0.0743554	no
agnD	-0.416894	14.9841	11.2237	no
agnE	0.381734	0.0300943	0.0392101	no
agsA	-0.264025	0.811818	0.676051	no
agsB	-0.178394	123.191	108.862	no
agtA	0.974525	144.226	283.404	yes
aguA	-1.03213	0.497013	0.243033	no
ahbB	-0.347077	13.193	10.372	no
aifA	0.282141	12.0335	14.6328	no
alcA	-0.0291405	12.3704	12.1231	no
alcB	0.508018	6.3526	9.034	no
alcC	0.699477	565.775	918.771	no
alcM	-0.791461	1.00055	0.578074	no
alcP	-1.03226	1.74542	0.853413	no
alcR	0.66649	4.95484	7.86435	no
alcS	-1.96295	2.87178	0.736625	no
alcU	-0.281482	1.93226	1.58976	no
aldA	-0.134978	149.568	136.209	no
alg8	-0.313513	44.3331	35.6739	no
alpA	-0.154219	39.2705	35.2892	no
amc-1	-0.515655	110.074	76.9942	no
amdA	0.558264	16.8073	24.7487	no
amdR	1.1224	16.4006	35.7055	yes
amdS	3.61655	7.08637	86.9191	yes
amdX	0.669866	59.6289	94.8652	no
ampA	-0.0680041	69.9556	66.7346	no
ampB	-0.0289401	71.9169	70.4886	no
amyA	-2.01025	21.1559	5.25153	yes
amyB	-0.331058	0.0885094	0.0703609	no
amyC	0.822573	0.105233	0.18611	no
amyD	-0.273538	60.223	49.8218	no
amyE	-0.529906	3.69363	2.55821	no
amyF	-0.318067	0.331586	0.26598	no
amyG	0.348209	13.242	16.8567	no
amyR	-0.446398	87.9143	64.5179	no
AN0004	0	0	0	no
AN0005	1,79769e+308	0	0.0508924	no
AN0006	0.624693	1.63887	2.52694	no
AN0007	0	0	0	no
AN0009	1.48653	1.20637	3.38043	yes
AN0010	1.48375	3.21865	9.00173	yes
AN0011	1.0729	2.72697	5.73662	no
AN0012	0.859824	0.0284824	0.0516903	no
AN0013	1,79769e+308	0	0.0351057	no
AN0014	1,79769e+308	0	0.171872	no
AN0015	2.31994	0.0282146	0.140879	no
AN0016	1.1589	0.041115	0.0918042	no
AN0017	0.559535	0.538761	0.794022	no
AN0018	-1.28535	0.0834073	0.0342197	no
AN0019	0.684816	0.099509	0.15996	no
AN0020	4.31794	0.0738213	1.47235	no
AN0021	0	0	0	no
AN0023	0.610444	0.0872857	0.133262	no
AN0024	1,79769e+308	0	0.0353783	no
AN0025	0	0	0	no
AN0026	0	0	0	no
AN0027	-1.48726	0.0324221	0.0115646	no
AN0028	1,79769e+308	0	0.244234	no
AN0029	0	0	0	no
AN0030	-2.02659	0.240762	0.0590913	no
AN0031	0.449048	8.39019	11.4538	no
AN0032	-1.33212	2.40507	0.955255	no
AN0033	-0.917355	9.56811	5.06611	no
AN0034	-1.05746	31.0505	14.9191	yes
AN0035	-1.1004	0.0618717	0.0288561	no
AN0036	-0.247901	0.752964	0.634087	no
AN0039	0.218837	7.13258	8.30086	no
AN0040	-0.158044	23.6652	21.2097	no
AN0041	1.18077	67.4346	152.873	no
AN0042	0.50575	11.2789	16.0144	no
AN0043	0.817557	13.948	24.5821	no
AN0044	-0.201448	11.0673	9.62499	no
AN0045	-0.515194	52.2085	36.5302	no
AN0046	-0.0651025	81.5584	77.9598	no
AN0048	0.0326846	6.61847	6.77012	no
AN0049	-0.409068	43.0413	32.4148	no
AN0050	0.418014	16.0234	21.4086	no
AN0051	0.800884	22.5428	39.2735	no
AN0052	-1.81879	31.4019	8.90116	yes
AN0053	-0.471799	24.1018	17.379	no
AN0054	0.985288	189.487	375.128	yes
AN0056	0.347168	53.904	68.5692	no
AN0057	-0.0438901	109.695	106.408	no
AN0058	0.27944	0.931491	1.13057	no
AN0059	-0.621875	5.85522	3.80487	no
AN0061	-0.424881	29.4943	21.9703	no
AN0062	0.0158326	19.3023	19.5153	no
AN0063	-0.559243	53.764	36.4874	no
AN0064	0.0467259	15.2255	15.7267	no
AN0065	0.344406	19.8239	25.169	no
AN0066	-0.537471	39.2199	27.0216	no
AN0067	-1.90969	570.938	151.955	yes
AN0068	0.272021	65.1304	78.6449	no
AN0071	-0.712667	110.538	67.4495	no
AN0072	0.1273	24.0956	26.3184	no
AN0073	0.57477	24.5175	36.5173	no
AN0074	-0.613415	38.0402	24.8649	no
AN0076	-0.235848	89.1095	75.6705	no
AN0077	-0.0800561	14.8619	14.0596	no
AN0080	0.306403	4.86609	6.01751	no
AN0083	-0.166489	152.829	136.172	no
AN0084	-0.387567	413.653	316.204	no
AN0085	-0.443421	45.9404	33.7841	no
AN0086	-0.659298	201.751	127.746	no
AN0087	-0.47838	38.879	27.9067	no
AN0088	0.807746	18.4339	32.268	no
AN0090	0.621009	27.1854	41.8098	no
AN0091	0.955418	34.6327	67.1578	yes
AN0092	-0.355956	34.328	26.8222	no
AN0093	0.313718	39.6084	49.2295	no
AN0094	-0.596074	11.5578	7.6461	no
AN0095	0.392897	24.1807	31.75	no
AN0096	0.447553	14.0503	19.1608	no
AN0097	-0.122312	5.477	5.03179	no
AN0099	3.14853	0.0464961	0.412305	no
AN0100	1,79769e+308	0	0.284233	no
AN0101	0	0	0	no
AN0102	0	0	0	no
AN0103	0.711812	35.5306	58.1941	no
AN0104	-0.221717	25.5751	21.9318	no
AN0105	-0.046655	46.0523	44.5869	no
AN0107	0.751578	0.609797	1.02667	no
AN0108	-0.0169697	16.5338	16.3405	no
AN0109	-0.35198	90.506	70.9122	no
AN0110	-0.417654	103.264	77.3074	no
AN0111	-0.407765	69.2842	52.2258	no
AN0112	-0.143927	38.5615	34.9002	no
AN0114	0.108993	9.11135	9.82636	no
AN0116	-1.01355	134.522	66.632	yes
AN0117	-1.09057	229.192	107.623	yes
AN0121	-0.00899732	69.5276	69.0953	no
AN0122	-0.864997	80.7048	44.3108	no
AN0123	-0.266358	75.2085	62.5296	no
AN0124	0.270415	20.6417	24.8971	no
AN0126	0.0106862	12.298	12.3895	no
AN0127	0.0117403	32.8693	33.1378	no
AN0128	-0.947518	8.74172	4.53279	no
AN0129	-0.125164	41.1811	37.759	no
AN0130	0.0900524	3.56898	3.79885	no
AN0131	-0.142949	128.62	116.487	no
AN0132	-1.30364	39.3274	15.9316	yes
AN0133	-0.752256	52.9349	31.4261	no
AN0135	1.05746	50.5433	105.194	yes
AN0136	1.00913	0.811241	1.63278	no
AN0137	1.22278	45.5061	106.209	yes
AN0138	0.567894	23.0709	34.1994	no
AN0139	0.257597	2.62796	3.14169	no
AN0140	-0.418893	225.764	168.871	no
AN0141	0.17416	16.4105	18.5161	no
AN0142	-0.190524	92.2797	80.8636	no
AN0143	-0.13541	27.8678	25.3711	no
AN0144	0.527973	33.6629	48.5387	no
AN0153	-0.170735	35.7795	31.7861	no
AN0154	0.329369	28.0664	35.2645	no
AN0156	0.788228	28.789	49.7172	no
AN0157	2.64869	0.186193	1.16761	no
AN0158	1.55216	56.9254	166.937	yes
AN0159	0.143021	7.18322	7.93182	no
AN0160	0.804616	21.4693	37.5	no
AN0161	-0.207102	50.7349	43.9504	no
AN0162	-0.602325	179.435	118.192	no
AN0163	-0.834878	458.808	257.222	no
AN0164	0.744322	42.5527	71.2837	no
AN0165	0.708947	13.506	22.0771	no
AN0166	-0.628224	30.6229	19.8122	no
AN0167	0.891142	36.3158	67.3529	no
AN0168	-0.00251562	60.6528	60.5471	no
AN0169	0.0701596	22.8	23.9361	no
AN0171	1.64332	2.65056	8.27992	yes
AN0172	2.61829	11.7977	72.4405	yes
AN0173	-0.616507	21.3773	13.9433	no
AN0174	-0.079128	17.3578	16.4314	no
AN0177	0	0	0	no
AN0178	0.364581	6.65412	8.56724	no
AN0179	-0.433173	150.743	111.645	no
AN0180	3.24972	0.0929418	0.884044	no
AN0181	0.140224	2.39185	2.636	no
AN0183	0.325147	81.3044	101.857	no
AN0184	0.118001	82.4565	89.4843	no
AN0186	-0.410969	239.846	180.393	no
AN0187	-1.37548	2.70908	1.04414	no
AN0189	-0.0224574	5.64896	5.56171	no
AN0190	-0.394428	26.8333	20.4145	no
AN0191	0.167669	24.2975	27.292	no
AN0192	-0.0557971	49.3186	47.4476	no
AN0193	0.371967	19.2616	24.9268	no
AN0195	0.73359	0.309026	0.51384	no
AN0196	0.827927	0.017559	0.0311696	no
AN0197	2.68694	0.756957	4.8744	yes
AN0198	-0.00081318	4.71936	4.71671	no
AN0200	-0.21215	25.2762	21.8197	no
AN0201	-0.724521	19.3204	11.6927	no
AN0203	0.510749	5.79195	8.25232	no
AN0204	-0.329422	16.8016	13.3716	no
AN0206	-0.290593	39.1008	31.9675	no
AN0207	-0.445955	3.01982	2.21684	no
AN0208	1,79769e+308	0	0.110813	no
AN0210	1.17764	33.8536	76.579	yes
AN0211	0.074935	40.1661	42.3075	no
AN0212	0.118181	20.0251	21.7346	no
AN0213	0.101031	61.8832	66.3722	no
AN0214	-2.72444	41.0785	6.21549	yes
AN0215	-1.7493	0.625982	0.186196	no
AN0216	-1,79769e+308	0.0735579	0	no
AN0217	0	0	0	no
AN0218	4.6288	0.0145275	0.359417	no
AN0219	0.402049	1.13332	1.49754	no
AN0220	0	0	0	no
AN0221	-0.122476	0.934319	0.858274	no
AN0223	0	0	0	no
AN0224	0.795826	82.25	142.792	no
AN0225	0.449626	53.5433	73.1234	no
AN0226	-1.06121	61.0051	29.2355	yes
AN0227	1.39907	12.1802	32.123	yes
AN0228	-0.657989	34.0397	21.573	no
AN0229	-0.283212	375.288	308.397	no
AN0230	-0.919848	0.585947	0.309711	no
AN0233	0.287241	7.00621	8.54971	no
AN0234	-0.72876	110.72	66.8109	no
AN0235	0.520157	52.3031	75.0084	no
AN0237	-0.802711	14.3702	8.23801	no
AN0239	-0.0779589	24.4292	23.1441	no
AN0242	-0.487949	88.9643	63.4349	no
AN0243	0.415721	66.7089	88.9873	no
AN0245	0.0413289	12.0954	12.4469	no
AN0246	0.553663	8.64285	12.686	no
AN0247	-1.26662	35.8171	14.8867	yes
AN0249	-0.143497	13.0358	11.8016	no
AN0250	0.0526782	6.5629	6.80697	no
AN0251	0.270311	0.273218	0.329519	no
AN0252	-0.529	1161.54	804.985	no
AN0254	0.500593	68.9889	97.6052	no
AN0255	-0.156396	46.1934	41.4476	no
AN0258	-0.0223202	24.8285	24.4474	no
AN0259	-0.475522	38.728	27.8534	no
AN0260	-0.22759	36.8284	31.4537	no
AN0262	-0.821731	542.3	306.813	no
AN0263	0	0	0	no
AN0264	0.450389	3.74595	5.1185	no
AN0265	0.529813	30.7254	44.3596	no
AN0266	0.558543	18.9305	27.8805	no
AN0267	-1.15294	72.1088	32.4278	yes
AN0270	-0.0997451	32.5699	30.3942	no
AN0271	-1.1215	141.333	64.9588	yes
AN0272	0.469499	18.9731	26.2707	no
AN0273	0.455325	59.7728	81.9539	no
AN0274	1.59061	3.12085	9.39925	yes
AN0275	-0.0966374	41.2884	38.6133	no
AN0276	-0.86455	65.2606	35.8423	no
AN0278	-0.369182	929.771	719.849	no
AN0280	0.185492	1.46969	1.67134	no
AN0282	0.342304	3.37122	4.27396	no
AN0283	-2.08636	0.971193	0.228691	no
AN0284	1.17159	0.191521	0.43142	no
AN0285	0.309831	116.732	144.696	no
AN0286	-0.620231	25.1625	16.3699	no
AN0287	-0.614572	31.4685	20.5528	no
AN0288	-0.381585	12.0121	9.22045	no
AN0289	0.229422	49.0054	57.4522	no
AN0290	-0.328545	134.201	106.87	no
AN0291	0.132745	21.8825	23.9915	no
AN0292	-0.00537906	47.2274	47.0516	no
AN0293	0.076274	17.7509	18.7146	no
AN0294	-0.237829	13.2451	11.2321	no
AN0295	0.840914	34.382	61.5845	no
AN0296	-0.0148335	23.1149	22.8784	no
AN0297	2.27299	78.4497	379.167	yes
AN0298	0.87464	18.576	34.06	no
AN0299	0.798969	30.4578	52.9923	no
AN0300	0.518283	43.0091	61.5998	no
AN0301	2.35541	18.7238	95.8173	yes
AN0302	0.122802	4.76123	5.18426	no
AN0303	0.0355701	31.6446	32.4345	no
AN0304	1.85086	8.78664	31.6948	yes
AN0305	-0.303157	20.3069	16.4583	no
AN0306	-0.0484903	212.8	205.767	no
AN0307	1.03064	0.354136	0.723475	no
AN0309	-0.616425	129.602	84.5373	no
AN0310	-0.926501	31.0618	16.3426	no
AN0311	-0.20687	222.481	192.761	no
AN0312	-0.878815	26.4614	14.3901	no
AN0313	2.3639	15.8158	81.4133	yes
AN0314	0.9022	56.9036	106.348	no
AN0315	0.122168	24.3179	26.4669	no
AN0317	-0.155705	97.4015	87.4368	no
AN0318	0.441314	3.14398	4.26902	no
AN0319	0.525386	8.84161	12.7259	no
AN0321	0.0652877	24.6875	25.8304	no
AN0322	1.22489	0.504647	1.17955	no
AN0323	-0.0474348	44.6219	43.1787	no
AN0324	0.528823	28.7003	41.4074	no
AN0325	-0.0494845	17.8527	17.2508	no
AN0326	0.135184	15.3446	16.8519	no
AN0327	-0.251191	65.0982	54.6957	no
AN0328	0.61497	20.6533	31.6311	no
AN0329	0.811784	26.1173	45.8458	no
AN0330	4.26077	9.43053	180.782	yes
AN0331	-0.342525	15.0696	11.8848	no
AN0332	-1.86577	24.3078	6.66949	yes
AN0333	0.121178	12.4897	13.5841	no
AN0334	-0.754722	50.1387	29.7152	no
AN0335	-1.23029	12.4755	5.31744	no
AN0336	0.912595	0.0282601	0.0531975	no
AN0337	-0.128626	20.351	18.6151	no
AN0339	-0.669105	27.169	17.0865	no
AN0340	-0.580938	30.7239	20.5398	no
AN0341	1.20937	0.155929	0.360565	no
AN0342	1,79769e+308	0	0.303498	no
AN0343	-1,79769e+308	0.0393965	0	no
AN0346	0.564169	30.6408	45.3035	no
AN0348	-0.317889	10.2729	8.24137	no
AN0349	-0.571624	68.7235	46.2413	no
AN0350	0.104591	23.3982	25.1575	no
AN0353	-0.38238	6.02476	4.62202	no
AN0355	0.799092	3.34068	5.8128	no
AN0356	1.54759	30.7809	89.9811	yes
AN0357	-0.417616	435.963	326.388	no
AN0360	-0.0826811	42.1047	39.7595	no
AN0362	-1.92398	44.2019	11.6484	yes
AN0364	-0.073853	34.0884	32.3873	no
AN0365	-0.993875	131.379	65.969	no
AN0366	2.50754	0.233118	1.32562	no
AN0367	-0.727169	50.5257	30.522	no
AN0368	-0.540103	0.180172	0.123908	no
AN0369	0.65907	157.03	247.96	no
AN0370	2.03168	2.76236	11.2947	yes
AN0372	0.74488	14.0421	23.5322	no
AN0374	-0.394998	137.137	104.291	no
AN0376	-0.388499	0.399129	0.304905	no
AN0377	-0.782422	5.60425	3.25826	no
AN0378	0.0301341	2.76479	2.82314	no
AN0379	0.0228238	141.831	144.093	no
AN0381	-0.650955	120.031	76.4427	no
AN0382	0.825277	4.26672	7.5601	no
AN0384	-0.246955	26.7066	22.5049	no
AN0385	-0.0327465	42.5422	41.5875	no
AN0386	1.75526	7.76111	26.2006	yes
AN0388	0.481274	17.111	23.8865	no
AN0389	1.0709	5.24258	11.0133	no
AN0390	1.62933	1.10044	3.40442	no
AN0391	-0.362747	0.474313	0.368865	no
AN0392	-0.138232	18.3792	16.6999	no
AN0394	-0.247308	22.9134	19.3038	no
AN0395	0.996101	32.2137	64.2535	yes
AN0396	-0.15865	3.43906	3.08093	no
AN0397	-0.00636703	1.16485	1.15972	no
AN0398	-0.0179349	2.0139	1.98902	no
AN0400	-1.40177	14.3559	5.4332	no
AN0401	2.44891	15.2991	83.5335	yes
AN0402	0.715516	123.333	202.521	no
AN0403	-1.75663	1218.43	360.579	yes
AN0404	-0.87538	294.119	160.327	no
AN0405	-0.138075	74.4643	67.668	no
AN0406	-0.280053	133.572	110.005	no
AN0407	-0.0646005	5.65598	5.4083	no
AN0408	-0.777407	24.2337	14.1383	no
AN0409	-1.05697	78.8184	37.8833	yes
AN0411	-0.389585	478.169	365.01	no
AN0412	-0.344279	112.161	88.3492	no
AN0413	-0.643916	1.96055	1.2547	no
AN0414	-2.08659	19.8074	4.66339	yes
AN0416	0.130138	123.98	135.683	no
AN0419	-0.172062	42.2782	37.525	no
AN0421	-1.50659	35.8593	12.6204	yes
AN0423	-0.750916	18.7065	11.1159	no
AN0424	0.466577	15.9778	22.0786	no
AN0427	-0.426336	30.2245	22.4916	no
AN0428	-0.59833	29.1246	19.2373	no
AN0429	-0.438419	111.665	82.4024	no
AN0430	-0.470724	20.1287	14.5249	no
AN0432	0.108287	218.282	235.296	no
AN0433	-0.653343	830.054	527.753	no
AN0434	0.0957801	34.2787	36.6316	no
AN0435	-0.273909	4.64461	3.84145	no
AN0436	-0.390128	46.9187	35.8018	no
AN0437	0.634222	3.67878	5.70983	no
AN0438	0.553766	29.7112	43.6135	no
AN0439	0.525851	24.0852	34.6775	no
AN0440	0.165488	41.9116	47.0057	no
AN0441	0.737277	4.93104	8.22018	no
AN0442	0.551769	23.459	34.3882	no
AN0443	0.743306	197.343	330.353	no
AN0445	-0.693307	1056.8	653.562	no
AN0446	-0.195859	64.4292	56.2501	no
AN0447	1.43618	49.0751	132.799	yes
AN0448	-0.10582	33.0652	30.7268	no
AN0449	0.2723	46.1238	55.7051	no
AN0450	0.583165	7.74455	11.6024	no
AN0451	-1.5604	699.939	237.319	yes
AN0452	-1.3985	6.81123	2.58366	no
AN0454	0.694362	27.5831	44.6341	no
AN0456	0.920512	1.55775	2.94848	no
AN0457	-1.28578	28.5658	11.7163	yes
AN0458	0.735073	30.3921	50.5871	no
AN0460	2.02438	4.00455	16.2911	yes
AN0461	-2.13077	73.6952	16.8273	yes
AN0463	-0.426726	26.2395	19.5208	no
AN0464	-0.770034	9.29985	5.45347	no
AN0465	-0.656086	788.824	500.586	no
AN0466	-0.0797382	42.1833	39.915	no
AN0467	-1.84754	63.3375	17.5993	yes
AN0468	-2.32336	69.6556	13.9173	yes
AN0469	0.266152	27.351	32.8922	no
AN0470	-0.145503	111.889	101.155	no
AN0473	-0.742397	64.6465	38.6421	no
AN0474	-1.42933	5.1349	1.9066	no
AN0475	-0.861253	25.5	14.0371	no
AN0476	-0.440622	105.254	77.5528	no
AN0477	3.16333	0.136976	1.22717	yes
AN0478	0	0	0	no
AN0480	-0.575774	24.113	16.178	no
AN0481	0.382813	9.92218	12.9374	no
AN0482	-0.33325	0.642955	0.510343	no
AN0483	1.99482	5.09172	20.2939	yes
AN0484	4.37995	33.5141	697.789	yes
AN0485	2.35614	8.24448	42.2117	yes
AN0486	0.377926	10.575	13.742	no
AN0487	0.240781	4.55117	5.37781	no
AN0489	1,79769e+308	0	0.0621759	no
AN0490	-1.24782	56.5922	23.8301	yes
AN0492	2.6999	0.772278	5.01791	no
AN0493	0.549643	41.6814	61.01	no
AN0495	0.195159	71.2588	81.5806	no
AN0497	-1.89334	3.29506	0.886972	yes
AN0498	4.80757	0.381731	10.6901	yes
AN0499	1,79769e+308	0	0.0335338	no
AN0500	-1.01162	0.190558	0.0945143	no
AN0501	-0.14024	0.0256477	0.023272	no
AN0502	0.213685	32.6322	37.8418	no
AN0505	0.757287	26.5201	44.8272	no
AN0506	0.44319	12.9667	17.6297	no
AN0507	0.329663	2.15467	2.70782	no
AN0508	1,79769e+308	0	0.129969	no
AN0509	-1,79769e+308	0.00472344	0	no
AN0510	1.18007	0.324597	0.735497	no
AN0511	1,79769e+308	0	0.0280507	no
AN0512	1.38956	0.770908	2.01976	no
AN0515	-0.0249834	0.0369019	0.0362684	no
AN0517	2.1533	0.123704	0.55029	yes
AN0518	1.89572	0.962747	3.58245	yes
AN0519	-1,79769e+308	0.0917628	0	no
AN0520	0	0	0	no
AN0521	0	0	0	no
AN0522	0	0	0	no
AN0523	2.12071	0.00321246	0.0139712	no
AN0524	0.420271	0.0985361	0.131859	no
AN0525	0.10784	0.343011	0.369633	no
AN0526	0	0	0	no
AN0527	0	0	0	no
AN0528	-2.76636	9.50204	1.39656	yes
AN0529	-0.798571	1.81671	1.04446	no
AN0530	1,79769e+308	0	0.0139343	no
AN0531	3.05375	4.06009	33.7137	yes
AN0532	1.37499	0.834928	2.16552	no
AN0533	1.25463	0.0449687	0.107298	no
AN0534	1,79769e+308	0	0.0872005	no
AN0535	-0.159845	8.78792	7.86626	no
AN0536	-0.650074	3.14192	2.00218	no
AN0537	0.163012	17.6137	19.7207	no
AN0538	-0.0234312	26.6539	26.2245	no
AN0539	-0.231775	12.5545	10.6912	no
AN0540	0.681909	1.98613	3.18627	no
AN0541	2.64719	0.0123838	0.0775779	no
AN0542	0	0	0	no
AN0543	-0.0249834	0.0136662	0.0134316	no
AN0544	0	0	0	no
AN0545	0	0	0	no
AN0546	1,79769e+308	0	2.10742	no
AN0547	0	0	0	no
AN0548	1.10869	0.378262	0.815718	no
AN0549	2.76056	0.112631	0.763256	yes
AN0550	1.11006	0.240478	0.519085	no
AN0551	-1.12323	10.6421	4.88541	no
AN0553	-2.71967	52.6491	7.99261	yes
AN0557	-0.119775	58.9221	54.2279	no
AN0559	-0.385935	201.294	154.047	no
AN0560	0.258722	27.1843	32.5238	no
AN0561	-1.25775	48.4659	20.2683	yes
AN0562	-0.744117	53.9954	32.237	no
AN0563	1.00548	0.671528	1.34817	no
AN0564	2.90134	4.35551	32.5409	yes
AN0566	-0.347446	24.0211	18.88	no
AN0567	1.6618	2.69565	8.52936	yes
AN0568	0.18645	30.2907	34.4696	no
AN0569	0.34389	22.4847	28.537	no
AN0570	-0.692368	1763.86	1091.54	no
AN0571	0.0533021	60.5532	62.8322	no
AN0572	1.56999	0.883308	2.62257	yes
AN0573	0.14949	16.8503	18.69	no
AN0574	0.719007	17.5071	28.8176	no
AN0575	0.437952	192.1	260.234	no
AN0576	-0.242502	26.8635	22.7072	no
AN0577	0.299666	6.72049	8.27198	no
AN0578	0.141064	26.4572	29.1748	no
AN0579	-0.5831	138.845	92.6828	no
AN0580	0.417698	37.1403	49.6118	no
AN0581	1.18238	19.7524	44.8283	yes
AN0582	0.247777	45.0967	53.5467	no
AN0583	-0.711571	18.7895	11.4739	no
AN0584	-1.31762	2.24623	0.901178	no
AN0585	-2.07629	28.2447	6.6975	yes
AN0586	0.16654	0.0426916	0.0479155	no
AN0587	0.468025	1.43718	1.98792	no
AN0588	-0.493508	0.49934	0.354679	no
AN0589	-0.0744644	16.6623	15.8241	no
AN0590	0.761946	16.9683	28.7744	no
AN0591	1.32768	25.5847	64.2171	yes
AN0592	2.52873	0.353952	2.04254	yes
AN0593	0.43315	9.68158	13.0719	no
AN0594	-0.260631	25.0232	20.8874	no
AN0595	-1.20068	423.223	184.132	yes
AN0597	-0.46223	72.6519	52.7354	no
AN0598	0.0978103	9.15776	9.80016	no
AN0599	0.689461	1.37585	2.2188	no
AN0600	-1.31769	25.5494	10.2498	yes
AN0601	1.64023	2.22642	6.94009	yes
AN0602	-0.386696	4.88984	3.74014	no
AN0604	0.778045	13.0821	22.4333	no
AN0605	0.553513	12.2467	17.9739	no
AN0608	-0.160583	52.3356	46.8228	no
AN0609	-2.13608	394.676	89.7878	yes
AN0610	0.967589	19.2612	37.6665	no
AN0611	0	0	0	no
AN0612	5.4224	0.0893783	3.83299	yes
AN0613	1,79769e+308	0	0.0154464	no
AN0614	0	0	0	no
AN0615	-0.270598	0.119284	0.0988834	no
AN0616	0	0	0	no
AN0617	1.42386	0.897551	2.40815	no
AN0618	0	0	0	no
AN0619	0.186479	0.0288193	0.0327959	no
AN0620	-0.0656209	119.244	113.941	no
AN0621	-0.158158	0.0427698	0.038329	no
AN0622	-2.33421	0.0648903	0.0128681	no
AN0623	-0.172875	16.624	14.7467	no
AN0624	0.0195816	35.0475	35.5264	no
AN0625	0.699344	8.74193	14.1948	no
AN0626	0.428604	19.9968	26.9144	no
AN0627	-0.841566	67.7816	37.8247	no
AN0628	0.398932	36.0711	47.5608	no
AN0629	0.459814	12.3468	16.9814	no
AN0630	-0.24642	473.879	399.473	no
AN0631	0.541932	33.6362	48.9716	no
AN0632	0.669359	17.5177	27.8596	no
AN0633	2.14898	17.0143	75.4608	yes
AN0634	0.314504	32.7703	40.7526	no
AN0635	-2.33587	1.41052	0.279392	no
AN0636	-0.013803	19.3794	19.1949	no
AN0637	-0.255292	20.1389	16.8727	no
AN0638	-0.610551	0.394554	0.258412	no
AN0639	0.663843	0.145304	0.230205	no
AN0641	-0.441841	1129.53	831.557	no
AN0643	0.157325	48.6996	54.3106	no
AN0644	0.484297	99.0626	138.579	no
AN0646	0.136184	41.7325	45.8638	no
AN0647	-0.607754	52.7282	34.6011	no
AN0649	0.381985	0.391579	0.51028	no
AN0650	0.55611	36.9708	54.3581	no
AN0652	2.2724	0.0949527	0.458742	no
AN0653	0.0515441	38.1717	39.5602	no
AN0654	-0.475007	16.4923	11.8656	no
AN0656	2.94585	1.23725	9.53334	yes
AN0657	-0.0337897	36.9086	36.0542	no
AN0658	0.417535	20.518	27.4048	no
AN0659	-0.319581	27.6758	22.1767	no
AN0661	-1.54264	12.2554	4.20674	yes
AN0662	0.740657	10.5511	17.6302	no
AN0663	-0.636727	8.81283	5.66815	no
AN0664	-0.83531	13.3329	7.47261	no
AN0665	-0.349752	93.7488	73.5665	no
AN0666	1.00749	1.59791	3.21246	no
AN0668	-0.0456841	34.9114	33.8232	no
AN0669	0.427568	0.443747	0.596824	no
AN0671	0.759563	34.0436	57.6351	no
AN0672	-0.528178	35.6437	24.7164	no
AN0673	-0.450067	154.141	112.832	no
AN0674	0.445698	28.9054	39.3683	no
AN0675	0.648366	19.1386	29.9976	no
AN0677	-0.368636	853.258	660.861	no
AN0678	-0.131935	44.2792	40.4095	no
AN0680	0.0338561	15.7386	16.1123	no
AN0681	-0.548131	7.23232	4.94622	no
AN0682	-0.211237	59.488	51.3855	no
AN0683	0	0	0	no
AN0684	0.0657725	238.87	250.012	no
AN0685	0.356297	6.30968	8.07725	no
AN0686	-0.703861	232.06	142.468	no
AN0688	-0.694191	1066.08	658.897	no
AN0690	0.413719	6.2689	8.3509	no
AN0691	-0.363788	3.67835	2.85852	no
AN0692	0.139409	13.6358	15.0192	no
AN0693	-1.86685	71.7632	19.6754	yes
AN0694	-2.05876	11.0427	2.6505	yes
AN0695	-1.2518	127.597	53.5813	yes
AN0697	0.114545	56.1178	60.755	no
AN0698	-0.386132	285.307	218.31	no
AN0699	0.0338767	8.10916	8.30183	no
AN0700	1.18304	20.1485	45.7481	yes
AN0701	0.415358	10.4031	13.8739	no
AN0703	-0.177636	19.5253	17.2633	no
AN0704	-0.270362	17.4978	14.5076	no
AN0705	-0.00610534	117.952	117.454	no
AN0706	-0.295191	54.3515	44.2946	no
AN0707	0.584792	21.4117	32.1138	no
AN0709	-0.438237	138.309	102.077	no
AN0710	0	0	0	no
AN0713	0.380118	7.50269	9.76436	no
AN0714	-0.0707229	15.9832	15.2186	no
AN0715	-0.920078	50.9047	26.9021	yes
AN0716	0.759138	35.3288	59.7932	no
AN0717	0.835596	42.7114	76.2226	no
AN0718	1.05612	0.627205	1.30417	no
AN0719	-0.503143	28.5243	20.1258	no
AN0720	-0.433492	48.2165	35.7028	no
AN0722	0.62008	63.0553	96.9135	no
AN0723	2.67296	72.5585	462.732	yes
AN0725	0.598217	16.4375	24.8838	no
AN0727	0.7758	20.5527	35.1891	no
AN0728	0.286463	9.3005	11.3433	no
AN0732	-1.42721	10.7837	4.0099	yes
AN0735	-0.0424411	1.53851	1.49391	no
AN0736	1.52709	28.2143	81.3148	yes
AN0737	0.391799	0.635497	0.83379	no
AN0738	1.58407	0.0498949	0.149592	no
AN0739	-0.0678165	2.11754	2.0203	no
AN0740	-0.260831	15.9055	13.2749	no
AN0742	0.648099	5.83954	9.15115	no
AN0743	0.900575	9.09441	16.9775	no
AN0744	-2.48079	1.17694	0.210845	yes
AN0745	-1.56332	127.395	43.107	yes
AN0746	-0.696949	3.30584	2.03929	no
AN0747	-0.434272	519.362	384.363	no
AN0748	-0.51223	0.0223404	0.0156637	no
AN0749	-1,79769e+308	0.0275511	0	no
AN0750	0.590924	0.242511	0.365273	no
AN0751	-0.286091	23.6571	19.4017	no
AN0752	-0.0435567	74.1201	71.9158	no
AN0753	-0.556978	264.947	180.091	no
AN0754	0.0787726	87.5509	92.4642	no
AN0755	-1.82645	61.9998	17.4813	yes
AN0757	-0.307951	42.052	33.9691	no
AN0758	-0.562945	1.86464	1.26221	no
AN0759	-2.28848	165.172	33.8091	yes
AN0760	1,79769e+308	0	0.0326273	no
AN0761	1.05942	0.174851	0.364407	no
AN0762	0.0888457	29.8098	31.7033	no
AN0764	3.1423	1.99268	17.594	yes
AN0765	0.154174	0.366073	0.40736	no
AN0766	-0.395626	46.0814	35.0292	no
AN0767	0.18928	119.993	136.815	no
AN0768	0.865684	16.2817	29.6686	no
AN0770	0.291365	48.2071	58.9957	no
AN0771	0.287652	69.6234	84.986	no
AN0773	-2.14409	114.6	25.9269	yes
AN0774	-0.643801	6.45457	4.13108	no
AN0775	-0.786831	8.51235	4.93389	no
AN0776	-0.645844	1249.57	798.624	no
AN0777	0.609428	37.8908	57.8082	no
AN0778	0.518805	4.92599	7.0578	no
AN0779	-0.521508	116.601	81.2294	no
AN0780	1.0713	13.3067	27.9616	yes
AN0781	0.279409	44.2008	53.6465	no
AN0782	-0.216947	34.5945	29.7646	no
AN0783	0.573448	4.91784	7.31812	no
AN0784	-0.352052	5.19255	4.0682	no
AN0786	-3.02197	3.07323	0.378347	yes
AN0788	1.89722	18.667	69.5334	yes
AN0789	-0.226524	55.467	47.4072	no
AN0790	0.189333	261.254	297.891	no
AN0791	-0.388547	143.612	109.705	no
AN0792	2.26715	0.0604824	0.291145	no
AN0793	0.978252	0.19899	0.392025	no
AN0794	0.249075	29.2223	34.7291	no
AN0795	-0.570935	72.0057	48.4728	no
AN0796	0.227645	20.2208	23.6769	no
AN0797	-0.757845	52.4717	31.0307	no
AN0798	-0.479664	186.937	134.061	no
AN0799	0.375029	0.180827	0.234509	no
AN0800	0.0766252	0.78961	0.832682	no
AN0801	1.3606	0.161382	0.414416	no
AN0802	0.0287759	37.1162	37.8639	no
AN0803	0.330436	42.2656	53.1445	no
AN0804	0.200498	5.23541	6.01598	no
AN0805	-0.32535	14.5622	11.6222	no
AN0806	-0.113986	8.08944	7.4749	no
AN0808	0.234251	27.5984	32.4639	no
AN0809	-0.00379099	59.2977	59.1421	no
AN0810	-0.271679	42.5048	35.2091	no
AN0811	2.16962	0.103922	0.467553	no
AN0813	0.43995	29.3482	39.8126	no
AN0814	-2.21289	79.4669	17.1412	yes
AN0815	0.766213	36.0765	61.3589	no
AN0816	1.34348	59.9232	152.063	yes
AN0817	-0.221745	41.1039	35.2477	no
AN0818	-0.217571	15.5416	13.3659	no
AN0819	-0.411454	157.606	118.498	no
AN0820	-0.0848098	97.4517	91.888	no
AN0821	-0.0063664	37.9773	37.8101	no
AN0823	0.3385	46.0467	58.2234	no
AN0825	0.580232	23.4925	35.1234	no
AN0826	1.68132	0.495666	1.5897	no
AN0827	0.51601	43.5835	62.3243	no
AN0828	-0.0232054	38.3186	37.7072	no
AN0830	-1.18467	29.5148	12.9843	yes
AN0831	-0.245511	56.6379	47.775	no
AN0832	-0.331699	54.6962	43.4616	no
AN0833	-1.04971	2274.18	1098.58	no
AN0834	-0.886804	131.813	71.2861	yes
AN0835	0.844122	3.16984	5.69041	no
AN0836	-0.0722639	42.5167	40.4395	no
AN0837	0.00146279	15.4095	15.4252	no
AN0839	0.0521153	0.0753616	0.0781336	no
AN0840	-1.17915	160.463	70.8622	yes
AN0841	-0.474911	20.1796	14.5194	no
AN0842	-0.429054	54.3094	40.3383	no
AN0843	-0.711856	1167.8	712.983	no
AN0844	-0.1816	21.668	19.1052	no
AN0845	0.00104593	2.14521	2.14677	no
AN0846	-0.381138	49.5631	38.0562	no
AN0847	-0.612817	81.2542	53.1337	no
AN0848	-0.0977835	31.4588	29.3973	no
AN0849	-0.951101	26.4577	13.6849	no
AN0850	0.185861	53.4888	60.8433	no
AN0851	-0.177168	10.4743	9.26389	no
AN0852	-0.205036	9.67612	8.3942	no
AN0853	-0.314936	2.96549	2.38392	no
AN0854	-1.23902	21.5813	9.14315	yes
AN0855	-0.262191	9.79233	8.16505	no
AN0856	0.307024	585.831	724.763	no
AN0857	0.191437	304.099	347.251	no
AN0859	0.915359	39.0055	73.5658	no
AN0860	2.83144	239.969	1708.07	yes
AN0861	-0.423123	55.7206	41.5569	no
AN0862	-0.492009	57.0908	40.5935	no
AN0863	0.651633	13.5455	21.2792	no
AN0864	-0.197062	45.7491	39.9081	no
AN0865	0.074448	30.1266	31.7221	no
AN0866	0.750027	31.8901	53.6335	no
AN0867	-1.26654	37.3835	15.5387	yes
AN0868	1.24089	18.2258	43.0756	yes
AN0869	0.781074	10.3212	17.7361	no
AN0870	-1.18824	1071.78	470.335	yes
AN0871	1.19505	52.518	120.241	yes
AN0872	-0.516126	19.3014	13.4965	no
AN0873	0.226515	3.31223	3.87533	no
AN0874	0.561938	30.3775	44.8448	no
AN0875	-0.339646	3.66764	2.8983	no
AN0876	-0.458959	36.2891	26.4007	no
AN0879	-0.144718	192.386	174.024	no
AN0881	0.780036	9.22241	15.8365	no
AN0882	0.0329625	22.6667	23.1905	no
AN0883	-0.077205	30.9513	29.3385	no
AN0884	0.203753	34.3098	39.5143	no
AN0885	-0.0353463	47.18	46.0382	no
AN0888	0.372032	17.519	22.6727	no
AN0889	-0.207302	23.787	20.6032	no
AN0890	1.81499	11.4941	40.4426	yes
AN0892	-0.655318	26.4967	16.8237	no
AN0894	-0.0812791	27.5783	26.0675	no
AN0895	3.55857	28.4638	335.375	yes
AN0896	-0.118666	140.376	129.292	no
AN0897	1.13428	23.7956	52.2334	yes
AN0898	-0.60981	21.8709	14.3316	no
AN0899	4.08338	0.00775702	0.131496	no
AN0900	4.6077	0.317424	7.73918	yes
AN0902	0.758879	11.4255	19.3339	no
AN0903	1.09678	1.99337	4.26337	no
AN0904	-0.337397	38.6347	30.5781	no
AN0905	-0.518131	12.4574	8.69872	no
AN0907	-0.685686	350.833	218.116	no
AN0908	0.347051	6.64618	8.45366	no
AN0909	-0.0444419	32.2691	31.2902	no
AN0910	-0.360734	60.4664	47.0893	no
AN0911	0.455339	11.9843	16.4318	no
AN0912	-2.04111	321.198	78.0435	yes
AN0913	-0.924338	103.388	54.4773	yes
AN0914	0.364795	17.6515	22.7299	no
AN0915	0	0	0	no
AN0916	1.69962	0.0452651	0.147027	no
AN0917	-0.932673	49.6905	26.0322	yes
AN0918	-0.937595	253.861	132.541	yes
AN0919	0.045311	134.322	138.607	no
AN0920	-0.424119	18.2594	13.6086	no
AN0921	1.53871	0.480277	1.39537	no
AN0922	-0.44148	133.522	98.3228	no
AN0923	0.207451	26.442	30.5312	no
AN0924	0.034681	58.2462	59.6633	no
AN0925	0.0746792	10.6199	11.1841	no
AN0926	-0.674228	41.1487	25.7866	no
AN0927	-0.646811	51.4112	32.8358	no
AN0928	-0.917622	77.3035	40.923	yes
AN0929	0.0578723	39.8318	41.4621	no
AN0930	-0.16233	34.0741	30.448	no
AN0934	-0.446669	6.51706	4.78179	no
AN0935	-1.70079	16.7143	5.14161	yes
AN0936	-0.794309	46.2711	26.6808	no
AN0937	-0.508261	23.4974	16.5203	no
AN0938	-0.107179	16.7023	15.5064	no
AN0939	-0.303789	8.90462	7.21383	no
AN0940	-0.282242	15.4202	12.6802	no
AN0944	0.101378	14.5891	15.6512	no
AN0946	-0.7761	37.5724	21.9402	no
AN0948	-0.741184	43.5886	26.0768	no
AN0949	0.452554	3.15544	4.3181	no
AN0950	-1.01149	22.9791	11.3984	no
AN0952	0.222379	59.457	69.3658	no
AN0953	0.300393	41.0217	50.5174	no
AN0954	-0.781687	13.0006	7.56229	no
AN0956	-0.786761	32.5678	18.8777	no
AN0958	1.37765	1.21127	3.14744	no
AN0959	1.98153	0.698383	2.75799	no
AN0960	0.519594	12.5587	18.0035	no
AN0963	-0.159346	23.7429	21.2601	no
AN0964	0.470735	63.6191	88.1644	no
AN0965	0.608689	23.0131	35.092	no
AN0966	0.809384	10.7347	18.8122	no
AN0969	1.17829	3.51871	7.96314	no
AN0970	-0.57835	1.95401	1.30866	no
AN0971	-1,79769e+308	0.268917	0	no
AN0972	1,79769e+308	0	0.568931	no
AN0974	-1.20323	6.78741	2.94779	no
AN0975	0	0	0	no
AN0977	-0.809348	114.78	65.4983	no
AN0978	0.642334	40.8212	63.7158	no
AN0979	0.156934	147.336	164.267	no
AN0981	-0.124917	93.9002	86.1118	no
AN0982	1.34462	23.9133	60.7312	yes
AN0983	2.54035	11.7671	68.453	yes
AN0984	-0.0150837	15.4268	15.2664	no
AN0985	0.264143	8.14305	9.77917	no
AN0986	-0.0723139	34.9742	33.2644	no
AN0987	1.68816	10.6783	34.4106	yes
AN0988	0.165692	46.2831	51.916	no
AN0989	0.391501	57.5022	75.4289	no
AN0990	0.213702	44.7438	51.8876	no
AN0991	2.74953	4.64443	31.2336	yes
AN0992	5.12637	2.17942	76.1257	yes
AN0993	5.6437	5.88213	294.075	yes
AN0995	-0.418636	22.3468	16.7183	no
AN0996	0.637667	16.8832	26.2671	no
AN0997	-0.865938	107.687	59.0868	no
AN0998	-0.238972	17.8561	15.1304	no
AN1000	0.0636947	13.8661	14.492	no
AN10000	0	0	0	no
AN10001	0.872189	0.00310882	0.0056905	no
AN10003	1.53336	19.5802	56.6766	yes
AN10004	0	0	0	no
AN10005	0.930137	0.275811	0.525545	no
AN10006	0.784297	49.8693	85.8876	no
AN10007	0.0389974	158.156	162.489	no
AN10008	0.373335	37.6037	48.7097	no
AN10009	0	0	0	no
AN1001	-0.977097	62.5021	31.7511	yes
AN10010	0.229526	52.1387	61.13	no
AN10011	-0.553307	1.84998	1.26068	no
AN10012	0.0709776	25.0044	26.2653	no
AN10013	-0.281118	8.92981	7.34881	no
AN10014	0.12354	4.39506	4.788	no
AN10016	0.805115	9.50923	16.6153	no
AN10017	0.29836	31.205	38.3743	no
AN10018	0.0354404	20.7015	21.2164	no
AN10019	-0.0725573	48.6968	46.3082	no
AN1002	-0.519545	52.5335	36.6469	no
AN10020	0.527418	117.751	169.72	no
AN10024	-0.0901555	2.72427	2.55923	no
AN10025	1.25684	1.13912	2.72216	no
AN10026	2.70959	0.02292	0.149928	no
AN10029	0.0964838	80.5936	86.1678	no
AN1003	-0.86483	487.104	267.474	no
AN10030	0.602425	533.319	809.72	no
AN10031	-0.906326	664.716	354.654	no
AN10032	-0.526192	796.158	552.84	no
AN10033	-0.0546594	240.736	231.786	no
AN10034	1.45556	18.6669	51.1964	yes
AN10036	1.89275	1.16773	4.33626	yes
AN10037	-0.404021	140.657	106.301	no
AN10039	1.62473	1.2721	3.92297	yes
AN1004	0.0708508	24.6998	25.9431	no
AN10040	0.111251	0.291119	0.314456	no
AN10041	1,79769e+308	0	0.0451755	no
AN10042	-0.875359	1.7694	0.964533	no
AN10043	-2.04454	3.63029	0.87998	yes
AN10045	1.42614	0.0704408	0.189293	no
AN10047	-0.121678	1.49348	1.37268	no
AN10048	1.81701	0.333046	1.17349	no
AN10050	-0.451321	122.869	89.8627	no
AN10051	-2.53396	32.1097	5.5442	yes
AN10052	-0.199727	25.1668	21.9131	no
AN10053	-0.737415	82.982	49.7737	no
AN10054	0.285994	20.2633	24.7061	no
AN10055	-1.00437	38.6508	19.2669	no
AN10056	-0.175364	24.1052	21.3462	no
AN10057	0.79288	0.717711	1.24346	no
AN10058	-0.355543	23.262	18.181	no
AN10059	-0.337785	6.8653	5.43221	no
AN10060	1.30695	10.5199	26.0281	yes
AN10061	-0.0993851	25.5393	23.8392	no
AN10062	0.156994	2.08457	2.32421	no
AN10063	0.0176032	11.7383	11.8824	no
AN10064	0.268449	27.8059	33.4925	no
AN10065	1.00693	0.450796	0.905933	no
AN10066	0.305802	0.233088	0.288122	no
AN10067	-0.222783	113.331	97.1144	no
AN10068	0.55227	45.6298	66.9111	no
AN10069	0.524719	0.184025	0.264749	no
AN10070	0.582238	23.5486	35.2563	no
AN10071	-0.742393	97.731	58.4184	no
AN10072	-0.12813	26.9961	24.7019	no
AN10073	0.444918	23.8518	32.468	no
AN10074	1.11905	1.9734	4.28629	no
AN10075	0.694103	5.44803	8.81425	no
AN10076	0.33569	26.2845	33.1705	no
AN10077	-0.0528923	92.702	89.3649	no
AN10078	-0.0573126	21.6118	20.77	no
AN10080	-0.216896	22.965	19.7594	no
AN10082	0.483546	10.2806	14.3741	no
AN10083	-1.25899	20.9906	8.77064	yes
AN10084	-0.374431	2.84942	2.19807	no
AN10085	0	0	0	no
AN10086	0.970113	0.823546	1.61332	no
AN10087	-0.876886	156.311	85.1179	yes
AN10088	0.0737474	63.7127	67.0542	no
AN10089	0.177108	4.84051	5.47275	no
AN1009	-0.446412	8.91001	6.53875	no
AN10090	0.222202	174.368	203.403	no
AN10091	-0.620835	224.227	145.813	no
AN10093	0.0376161	3.72025	3.81852	no
AN10095	1.36351	2.37905	6.12154	no
AN10096	1.61691	8.79463	26.9746	yes
AN10098	-0.0197561	1.33962	1.3214	no
AN10099	0.731192	2.62332	4.35474	no
AN1010	-0.224626	24.3164	20.8104	no
AN10100	-0.0282505	0.745276	0.730824	no
AN10103	-0.385108	136.591	104.591	no
AN10104	1.57797	0.0658919	0.19672	no
AN10105	0.405841	15.4225	20.4327	no
AN10108	1.99152	12.686	50.4465	yes
AN10109	1.83048	1.10407	3.92669	no
AN1011	0.162367	21.7374	24.3268	no
AN10110	-0.550181	21.4794	14.669	no
AN10111	0.420388	20.3686	27.2591	no
AN10112	-0.627017	54.6415	35.3811	no
AN10113	2.10303	0.0299079	0.128488	no
AN10115	0.0616432	17.0764	17.8218	no
AN10116	0.0920532	21.2738	22.6754	no
AN10117	-0.735429	19.9862	12.0045	no
AN10118	-0.0264991	13.7583	13.5079	no
AN10119	0.569442	58.044	86.1344	no
AN1012	0.0631336	7.03834	7.35318	no
AN10120	-0.519459	3.53428	2.46563	no
AN10121	0.521268	71.1636	102.135	no
AN10122	0.182986	7.45595	8.46423	no
AN10123	1.42949	2.01017	5.4144	no
AN10124	0.68448	7.72901	12.4215	no
AN10125	-0.528706	23.1629	16.0559	no
AN10126	0.639102	0.332526	0.517862	no
AN10128	-0.467797	27.6999	20.0289	no
AN10129	0.34434	30.8834	39.2086	no
AN1013	-0.846394	843.106	468.913	no
AN10130	-0.363147	1976.85	1536.94	no
AN10132	0.148821	67.168	74.4667	no
AN10133	-1.9519	54.332	14.0435	yes
AN10134	0.29113	27.4296	33.5628	no
AN10135	0.365616	7.14253	9.20267	no
AN10137	-0.602336	19.7983	13.0409	no
AN10138	0.620694	5.33196	8.1985	no
AN10139	0.984629	17.6833	34.9918	no
AN1014	0.0161222	13.3308	13.4806	no
AN10140	-0.482796	38.0587	27.2344	no
AN10141	0.928591	0.0474293	0.0902777	no
AN10142	-0.489336	503.48	358.655	no
AN10144	-1.13668	0.206137	0.0937519	no
AN10145	0.333476	14.475	18.2392	no
AN10146	-0.782801	8.63674	5.02	no
AN10149	0.346971	25.9277	32.9772	no
AN1015	0.200942	68.7513	79.0261	no
AN10151	0.557108	2.34048	3.44359	no
AN10152	0.543456	0.886118	1.29148	no
AN10154	0.980652	3.08532	6.08844	no
AN10155	0.285306	59.7913	72.8658	no
AN10156	-1.28607	99.6165	40.8494	yes
AN10157	0.0430322	41.9414	43.2113	no
AN10158	0.0621046	39.6238	41.3668	no
AN10159	-1.02149	242.783	119.597	yes
AN10160	0.352878	5.68734	7.26333	no
AN10161	-0.875575	113.802	62.0265	no
AN10163	-0.507726	335.789	236.17	no
AN10164	-0.511736	135.564	95.0815	no
AN10165	0.0550401	2.68121	2.78547	no
AN10166	0.613824	40.6244	62.1679	no
AN10167	-0.0337301	8.56124	8.3634	no
AN10168	-0.768154	50.1496	29.4463	no
AN10169	0.067756	15.2745	16.0089	no
AN10170	-0.944946	198.818	103.276	yes
AN10171	0.145772	27.0338	29.9082	no
AN10172	-0.678971	219.898	137.351	no
AN10173	-0.883713	45.0081	24.3931	no
AN10174	-0.121831	333.069	306.097	no
AN10175	-0.212545	87.8259	75.7949	no
AN10176	0.158896	6.19952	6.92134	no
AN10177	0.558425	9.36982	13.7986	no
AN10178	-0.808537	66.4131	37.9192	no
AN10179	-0.388963	15.4315	11.7847	no
AN1018	-0.194517	34.7349	30.3536	no
AN10180	-0.0370374	1.7317	1.68781	no
AN10181	0.830863	47.3156	84.1626	no
AN10182	-0.55109	143.407	97.8759	no
AN10183	0.653883	4.79844	7.54985	no
AN10184	1.30299	35.0419	86.4621	yes
AN10185	-1.08321	54.8668	25.8959	yes
AN10186	0.0452898	37.9142	39.1233	no
AN10187	0.308554	37.2124	46.0863	no
AN10188	-0.545942	66.6426	45.6465	no
AN10189	-0.569744	25.5385	17.2062	no
AN1019	0.305333	71.7636	88.6785	no
AN10190	0.211064	22.5965	26.1564	no
AN10191	-0.0558615	30.7679	29.5993	no
AN10192	0.00566394	13.7461	13.8002	no
AN10193	-0.102677	26.4031	24.5893	no
AN10194	-0.261729	55.6237	46.395	no
AN10195	-0.230714	140.593	119.815	no
AN10196	1.34439	11.9554	30.3576	yes
AN10197	0.208955	12.4319	14.3695	no
AN10198	-0.19063	36.3489	31.8497	no
AN10199	0.0172903	12.0572	12.2026	no
AN1020	0.356581	3.4912	4.47009	no
AN10200	-1.10977	44.9831	20.8438	yes
AN10201	-0.155759	23.6271	21.2091	no
AN10202	-1.07114	482.343	229.568	no
AN10203	0.800321	26.5496	46.2358	no
AN10204	2.99948	1.0655	8.52088	yes
AN10205	-0.373303	67.275	51.9372	no
AN10206	0.392577	27.7757	36.4622	no
AN10207	-0.710001	0.197282	0.120603	no
AN10209	-0.229035	10.6805	9.11267	no
AN1021	0.0110591	28.0152	28.2308	no
AN10210	0.849398	0.559432	1.00796	no
AN10211	-0.147633	12.1694	10.9857	no
AN10212	0.747307	27.2174	45.6886	no
AN10213	0.565508	6.16373	9.12176	no
AN10214	0.274384	15.3043	18.5102	no
AN10216	-0.516508	44.8319	31.3403	no
AN10217	-1.40801	6.47473	2.43988	no
AN10218	1.10069	7.00346	15.0194	no
AN10219	-0.48427	486.189	347.557	no
AN1022	0.114898	26.7628	28.9814	no
AN10221	0.679143	9.08886	14.553	no
AN10222	-0.585361	79.071	52.6994	no
AN10223	0.282814	1830.26	2226.64	no
AN10224	0.239436	6.00298	7.0867	no
AN10225	-0.930964	72.2874	37.9153	yes
AN10226	0.577253	0.237726	0.354688	no
AN10227	0.0488027	30.1336	31.1704	no
AN10228	-0.0732211	45.2396	43.0008	no
AN10229	-0.362124	472.988	367.993	no
AN10230	0.436711	90.3585	122.302	no
AN10231	0.232981	27.6766	32.5272	no
AN10232	-0.0675818	12.9408	12.3486	no
AN10233	1.10907	0.792672	1.70985	no
AN10234	2.01837	1.57661	6.38729	yes
AN10235	0.602199	63.8401	96.9111	no
AN10236	-0.0525408	24.1355	23.2724	no
AN10237	-2.06017	97.6841	23.4234	yes
AN10238	-0.101256	0.510975	0.476341	no
AN10239	0.649876	12.8892	20.2236	no
AN1024	0.693167	14.8844	24.0656	no
AN10240	0.175771	16.1198	18.2084	no
AN10241	0.0469523	30.0073	30.9999	no
AN10242	0.183161	41.1303	46.698	no
AN10243	-0.317632	117.326	94.1406	no
AN10247	0.287841	31.3835	38.3134	no
AN10248	-0.135574	27.3469	24.8941	no
AN10249	-0.781041	34.3059	19.9642	no
AN1025	-0.22693	83.8173	71.6178	no
AN10250	-0.251706	8.80592	7.39612	no
AN10251	0.987548	14.7318	29.2104	no
AN10252	0.0548108	52.723	54.7646	no
AN10253	-0.002655	19.1869	19.1516	no
AN10254	0.238521	6.91243	8.15517	no
AN10255	-0.695252	288.212	178	no
AN10256	0.712636	0.00466083	0.00763816	no
AN10257	-1.01559	122.731	60.7057	yes
AN10258	0.0303593	20.8647	21.3084	no
AN1026	-1.38318	28.9599	11.1025	yes
AN10260	0.122767	42.5377	46.3159	no
AN10261	-0.906182	146.77	78.3156	yes
AN10262	2.05427	15.533	64.5138	yes
AN10263	0.545593	24.3725	35.5745	no
AN10264	-0.546463	38.2936	26.2195	no
AN10265	0.544131	32.8451	47.8928	no
AN10266	0.258478	159.434	190.717	no
AN10267	0.487702	21.5859	30.2679	no
AN10268	-0.839747	12.9342	7.22686	no
AN10269	0.491309	15.1954	21.3604	no
AN1027	0.3047	22.9624	28.3622	no
AN10270	1.32685	0.18835	0.472486	no
AN10271	-0.639537	80.933	51.9524	no
AN10272	-0.793611	77.0693	44.4611	no
AN10276	-0.542452	773.696	531.222	no
AN10278	-0.571949	160.92	108.252	no
AN10279	-0.516238	1052.08	735.605	no
AN1028	0.975339	2.17842	4.283	no
AN10280	-0.230112	62.4378	53.2325	no
AN10281	0.000339236	45.5389	45.5496	no
AN10282	0.218544	63.318	73.6742	no
AN10283	0.579551	16.0588	23.9981	no
AN10284	1.81761	26.1448	92.1599	yes
AN10285	-2.53475	227.052	39.1823	yes
AN10286	2.04659	0.265164	1.09546	no
AN10287	-0.700487	1.94369	1.19608	no
AN10288	1.53602	3.70444	10.7427	yes
AN10289	0.826225	0.106958	0.189641	no
AN10290	-0.323519	58.7689	46.9633	no
AN10292	0.341795	15.53	19.6816	no
AN10293	0.553753	4.67025	6.85545	no
AN10294	-0.0659288	1.66949	1.59491	no
AN10295	3.20125	6.22077	57.2157	yes
AN10296	-0.684015	300.213	186.861	no
AN10297	-0.992951	0.380622	0.191243	no
AN10298	-0.631484	114.701	74.041	no
AN10299	-1.94337	37.8295	9.83599	yes
AN1030	3.05476	0.0178245	0.148113	no
AN10300	0.22462	2.57311	3.0066	no
AN10301	0.020338	33.0821	33.5517	no
AN10302	-0.906102	0.217953	0.116305	no
AN10303	-0.205843	5.51615	4.78268	no
AN10304	0.632069	12.3809	19.1877	no
AN10305	-0.471177	1.47003	1.06044	no
AN10307	0.673179	21.7156	34.6274	no
AN10308	0.319606	18.6738	23.3047	no
AN10309	-0.259926	25.0111	20.8876	no
AN10310	0.829987	46.9168	83.4026	no
AN10313	-0.178861	44.0785	38.9389	no
AN10315	-0.741763	42.1018	25.1772	no
AN10316	-0.211231	23.8	20.5584	no
AN10317	-0.863992	43.5178	23.91	no
AN10318	-0.732278	493.81	297.25	no
AN10319	0.177122	4.52184	5.11251	no
AN10320	0.503784	0.292335	0.41451	no
AN10321	0.998371	1.00575	2.00923	no
AN10322	-0.210742	1.86531	1.6118	no
AN10323	0.738457	12.8972	21.5175	no
AN10324	0.531857	104.481	151.058	no
AN10325	0	0	0	no
AN10326	-0.941512	2.19956	1.14528	no
AN10327	-0.448416	36.8945	27.038	no
AN10328	0	0	0	no
AN10329	-0.0960611	0.642175	0.600808	no
AN10331	0.784992	0.799907	1.37831	no
AN10332	3.72117	0.404074	5.32898	yes
AN10333	0.228236	0.315204	0.36923	no
AN10334	0.562694	8.62878	12.7449	no
AN10335	-0.0328289	13.2144	12.9171	no
AN10336	0.33641	23.6104	29.8108	no
AN10337	0.36884	171.96	222.054	no
AN10338	0.886665	32.4338	59.9667	no
AN10339	0.868611	22.0564	40.2728	no
AN10340	-1.43082	91.324	33.8738	yes
AN10341	-0.6199	22.5541	14.6763	no
AN10343	1.98442	32.1231	127.113	yes
AN10344	1,79769e+308	0	0.108369	no
AN10346	1.16055	2.45613	5.49052	no
AN10347	0.30048	19.1522	23.5869	no
AN10348	-0.236484	16.0722	13.6423	no
AN10349	-0.712487	38.8207	23.691	no
AN10350	0.227157	98.4692	115.261	no
AN10351	-0.292829	74.8623	61.1101	no
AN10352	-1.36146	108.075	42.0615	yes
AN10354	-0.507501	66.2059	46.5718	no
AN10355	-0.342406	76.1387	60.0525	no
AN10356	0.140636	29.9099	32.9724	no
AN10357	1.67804	70.7871	226.514	yes
AN10358	-0.697113	0.242156	0.149363	no
AN10359	-0.361199	9.40332	7.32064	no
AN10360	0.00946272	14.173	14.2663	no
AN10361	0.524536	39.4724	56.7799	no
AN10362	0.0809574	46.3365	49.0111	no
AN10363	-0.339293	76.1646	60.2027	no
AN10364	0.2181	35.4234	41.2045	no
AN10365	0.183095	80.686	91.6041	no
AN10366	0.668858	0.069395	0.110325	no
AN10367	-0.11806	68.1706	62.8142	no
AN10368	-0.415062	13.72	10.2898	no
AN10369	-0.114082	0.154888	0.143112	no
AN10370	-0.194309	73.6121	64.3364	no
AN10371	0.192757	14.5081	16.582	no
AN10372	1.65882	0.485803	1.53397	no
AN10373	-0.102356	49.9391	46.5188	no
AN10374	-0.472722	168.336	121.303	no
AN10375	-0.170064	2.62985	2.33742	no
AN10377	-0.580225	45.9439	30.73	no
AN10378	-0.166056	87.0726	77.6057	no
AN10379	0.261711	13.3566	16.0132	no
AN1038	0.018705	36.2245	36.6972	no
AN10381	0.504371	4.89516	6.9438	no
AN10382	0.259028	49.6508	59.4157	no
AN10383	-0.00875732	0.302202	0.300373	no
AN10384	2.19878	0.249372	1.14484	yes
AN10385	-0.709652	0.056139	0.0343271	no
AN10386	2.36777	0.275973	1.42441	yes
AN10387	0.410027	0.0798263	0.106066	no
AN10388	-0.487413	0.98463	0.702339	no
AN1039	-0.0537762	41.3176	39.8058	no
AN10390	1.6956	0.0645973	0.209238	no
AN10391	-0.452366	2.78841	2.03789	no
AN10392	-1.12636	3.48105	1.59456	no
AN10393	-0.582736	33.7455	22.5318	no
AN10394	-0.571568	16.9133	11.3807	no
AN10395	-0.592526	87.4913	58.0226	no
AN10396	0.0183896	122.313	123.882	no
AN10397	-0.45396	3.44406	2.51429	no
AN10398	-0.604671	3.57429	2.35053	no
AN10399	0.55954	15.0661	22.2044	no
AN1040	0.464893	0.607402	0.838346	no
AN10400	0.58713	35.8392	53.8397	no
AN10401	1.72904	3.34182	11.0784	yes
AN10402	1.44598	0.356044	0.970032	no
AN10403	1.46844	0.455155	1.25952	no
AN10404	0.345451	25.7017	32.6553	no
AN10405	0.105034	89.5883	96.354	no
AN10406	0.581006	19.6973	29.4651	no
AN10407	0.0956748	117.921	126.006	no
AN10408	0.40886	24.2649	32.2149	no
AN10409	0.156565	34.5443	38.5041	no
AN1041	-0.261923	64.0518	53.4177	no
AN10410	0.690759	1.11369	1.79764	no
AN10411	0.167885	55.4337	62.2748	no
AN10413	-0.368578	35.8985	27.805	no
AN10414	-0.345294	10.0247	7.89093	no
AN10415	-0.144352	39.8293	36.037	no
AN10416	-0.632434	1473.27	950.388	no
AN10417	-0.364078	40.0311	31.1028	no
AN10418	-0.534279	31.3924	21.6766	no
AN10419	-3.53516	0.975241	0.0841247	no
AN1042	0	0	0	no
AN10421	-0.465782	3.00119	2.1731	no
AN10422	-2.86916	25.7826	3.52878	yes
AN10423	1.3842	0.488795	1.27589	no
AN10424	-0.363765	7.09263	5.51192	no
AN10425	0.518247	2.70987	3.88112	no
AN10426	-0.246486	6.01953	5.07415	no
AN10428	1,79769e+308	0	0.0816717	no
AN10429	0.242079	55.0145	65.0655	no
AN1043	0	0	0	no
AN10430	3.21001	0.00763034	0.0706077	no
AN10431	0.989992	0.0491947	0.0977092	no
AN10432	3.73176	0.848077	11.267	yes
AN10433	-0.00865406	20.5821	20.459	no
AN10434	-0.743442	21.1482	12.6321	no
AN10436	0.490873	30.5129	42.8796	no
AN10437	0.560123	40.7694	60.1103	no
AN10438	-0.074452	12.4663	11.8393	no
AN10439	-0.027538	54.9485	53.9096	no
AN10440	-0.299301	222.562	180.864	no
AN10441	-0.187757	22.0839	19.389	no
AN10442	-0.218435	31.3532	26.948	no
AN10443	0.0939821	18.7033	19.9622	no
AN10444	1.14325	18.4302	40.7083	yes
AN10445	-0.234446	61.2613	52.0728	no
AN10446	-0.0621419	76.5135	73.2878	no
AN10447	1.18046	0.106745	0.241937	no
AN10449	0.778631	46.6809	80.0812	no
AN1045	-0.323825	69.1467	55.2447	no
AN10450	0.948964	5.27146	10.1765	no
AN10451	0.455011	12.7392	17.4628	no
AN10452	-0.24742	17.13	14.4303	no
AN10453	-0.271026	47.2388	39.1482	no
AN10454	0.273396	32.8386	39.6903	no
AN10455	0.268408	16.7615	20.1889	no
AN10456	-0.310693	40.4758	32.6338	no
AN10457	-0.170914	49.9425	44.3629	no
AN10458	0.140725	2.20314	2.42887	no
AN10459	0.40864	81.5033	108.19	no
AN10460	1.02684	12.5364	25.5435	no
AN10461	0.947454	230.249	444.028	no
AN10462	-0.0382001	7.84769	7.64262	no
AN10463	1,79769e+308	0	0.609996	yes
AN10464	1,79769e+308	0	0.0351922	no
AN10465	-0.306481	60.9163	49.2577	no
AN10466	-0.334214	76.316	60.5351	no
AN10467	-2.83666	21.3954	2.99503	yes
AN10468	-0.757828	11.2423	6.64853	no
AN10469	0.294566	35.8393	43.9574	no
AN1047	1.41062	263.79	701.289	yes
AN10470	0.214985	17.5931	20.4201	no
AN10471	1.19193	1.91955	4.38537	no
AN10472	-0.290108	24.8722	20.3415	no
AN10473	0	0	0	no
AN10474	-0.11325	181.081	167.41	no
AN10475	0.459592	98.6358	135.639	no
AN10476	-1.00188	126.988	63.4112	yes
AN10477	-0.308694	111.933	90.3714	no
AN10478	0.894522	2.56504	4.76839	no
AN1048	0.290412	35.4054	43.3005	no
AN10480	0.0640317	27.7372	28.996	no
AN10481	0.942373	8.56643	16.462	no
AN10483	3.03904	39.7936	327.08	yes
AN10484	0.24536	10.7067	12.6916	no
AN10485	0.76039	1.93091	3.27087	no
AN10486	1.03431	5.01097	10.2631	no
AN10487	0.195126	4.62024	5.28936	no
AN10488	0	0	0	no
AN1049	2.78301	40.328	277.571	yes
AN10491	0.646068	6.37994	9.98396	no
AN10492	0.854515	2.81045	5.08171	no
AN10493	0	0	0	no
AN10494	-1.00914	0.726501	0.360958	no
AN10495	-0.735428	29.241	17.5633	no
AN10496	-0.235863	49.7225	42.2232	no
AN10497	-0.315701	45.0905	36.2285	no
AN10498	-0.564426	28.6316	19.3614	no
AN10499	-1.42846	0.681383	0.253151	no
AN1050	0.572396	21.5878	32.1008	no
AN10500	-0.891816	0.796331	0.429171	no
AN10501	0.550463	7.14152	10.4592	no
AN10502	1,79769e+308	0	0.00969757	no
AN10504	1.44785	3.24654	8.85663	yes
AN10505	-0.564396	2.09946	1.41974	no
AN10506	-3.43424	1.93458	0.178968	yes
AN10507	-1.13515	55.6604	25.3415	yes
AN10508	-0.0650772	43.1812	41.2767	no
AN10509	-0.859344	15.4337	8.50711	no
AN10510	-0.138709	26.8576	24.3956	no
AN10511	-0.484667	33.7991	24.155	no
AN10513	1.20677	20.0305	46.2347	yes
AN10514	0.837506	4.84875	8.66451	no
AN10515	-0.452653	49.1808	35.9363	no
AN10517	-0.0435048	5.36753	5.20808	no
AN10518	-1.47872	277.589	99.6011	yes
AN10519	0.466779	90.9064	125.635	no
AN10520	-0.0694154	9.61656	9.16481	no
AN10521	0.564459	11.9565	17.6816	no
AN10522	-0.183632	41.3145	36.3768	no
AN10523	0.426273	12.4925	16.7868	no
AN10524	-0.0615588	36.7111	35.1776	no
AN10525	-0.450051	228.699	167.412	no
AN10527	-0.294255	82.8745	67.5836	no
AN10528	0.284302	3.69109	4.49509	no
AN10529	-0.414541	0.881716	0.661514	no
AN1053	-0.436735	13.1569	9.72038	no
AN10530	1.58225	2.11371	6.32923	yes
AN10531	0.131703	7.86269	8.61426	no
AN10532	0.684252	4.77569	7.67391	no
AN10533	1.15469	45.8544	102.088	yes
AN10534	0.182973	5.00454	5.68126	no
AN10535	-0.389189	23.9788	18.3092	no
AN10536	0.40188	13.6696	18.0607	no
AN10537	0.851152	17.719	31.9641	no
AN10539	-0.322857	40.0165	31.9926	no
AN1054	-0.0522335	3.54071	3.41481	no
AN10540	-0.505421	110.295	77.6977	no
AN10541	-0.974097	17.9096	9.11703	no
AN10542	-1.19899	54.0486	23.5425	yes
AN10543	-1.6834	8.72947	2.71791	yes
AN10544	0.474934	18.3078	25.4452	no
AN10545	0.30638	95.7795	118.441	no
AN10546	-0.101687	127.873	119.171	no
AN10547	0.859023	127.667	231.563	no
AN10548	1.20649	3.78823	8.74233	yes
AN1055	0.21495	123.179	142.97	no
AN10550	-1.27382	4.4079	1.82294	no
AN10551	-0.46164	13.7121	9.95719	no
AN10552	-0.81393	28.5082	16.2163	no
AN10553	-0.276189	1274.78	1052.67	no
AN10554	-0.439734	11.8101	8.70721	no
AN10555	-0.014437	14.1475	14.0066	no
AN10556	1.25563	38.8798	92.8335	yes
AN10557	-0.27301	26.11	21.6084	no
AN10558	-1.76062	20.9851	6.19311	yes
AN10559	0.58257	9.79693	14.671	no
AN1056	0.344273	23.3741	29.6737	no
AN10560	-0.0124373	34.0534	33.761	no
AN10561	-0.189888	119.191	104.492	no
AN10564	0.344882	18.9653	24.0869	no
AN10565	4.64103	0.103043	2.57103	yes
AN10566	1.54624	1.27521	3.72431	no
AN10567	1.84474	12.0901	43.4263	yes
AN10568	-0.69027	149.158	92.4388	no
AN10569	1.44581	14.9501	40.7266	yes
AN1057	0.0617744	40.7387	42.521	no
AN10570	0.181248	19.6737	22.3073	no
AN10571	1.83972	0.722943	2.58771	no
AN10572	-1.24615	37.378	15.7576	yes
AN10574	-0.183666	40.2672	35.4538	no
AN10575	0.402969	1510.91	1997.76	no
AN10578	-1.49781	53.7485	19.0319	yes
AN10579	2.27192	1.2522	6.04771	yes
AN1058	-0.168907	395.348	351.668	no
AN10580	0.96396	52.2034	101.831	yes
AN10581	-2.75213	64.7778	9.61509	yes
AN10582	0.214658	0.994108	1.15359	no
AN10583	-0.233962	12.1508	10.3318	no
AN10584	-0.25637	57.9417	48.5083	no
AN10585	-0.25424	1649.12	1382.67	no
AN10586	-0.344836	42.3155	33.3192	no
AN10588	-0.174882	12.6867	11.2384	no
AN10589	0.547302	22.4654	32.8298	no
AN10590	0.384592	16.9494	22.1273	no
AN10591	0.18026	43.3285	49.095	no
AN10592	0.0174681	11.963	12.1087	no
AN10593	1.94241	57.8156	222.212	yes
AN10594	-0.776667	116.566	68.041	no
AN10596	0.756017	11.0182	18.6078	no
AN10597	0.0135411	11.8235	11.935	no
AN10598	1.41698	41.1721	109.94	yes
AN10599	-0.00458226	1.22626	1.22237	no
AN1060	-0.838562	49.0787	27.4449	no
AN10600	0.458094	1.15554	1.5874	no
AN10601	0.865063	2.55969	4.66227	no
AN10602	1.24013	18.0838	42.7175	yes
AN10603	-2.12878	31.8486	7.28222	yes
AN10604	2.02522	22.4947	91.5658	yes
AN10605	1.25381	0.0776325	0.18513	no
AN10606	-0.196887	14.2062	12.3939	no
AN10607	-0.217617	44.5138	38.2812	no
AN10608	0.841484	8.38074	15.0174	no
AN10609	-0.544487	44.6242	30.5959	no
AN1061	0.385895	67.8819	88.6992	no
AN10610	0.183387	44.9579	51.0518	no
AN10611	-0.0208447	24.3612	24.0118	no
AN10612	1,79769e+308	0	0.02493	no
AN10614	-0.800843	859.254	493.223	no
AN10615	0.726922	93.3982	154.584	no
AN10616	-0.0245823	68.0276	66.8783	no
AN10618	-0.858551	16.6845	9.20161	no
AN10619	1.27879	11.6683	28.3115	yes
AN1062	-0.260659	15.2516	12.7306	no
AN10620	0.0403628	20.5635	21.147	no
AN10621	-0.160159	25.2111	22.562	no
AN10622	0.0720732	56.9651	59.8832	no
AN10623	1.99783	0.15395	0.614875	no
AN10624	0	0	0	no
AN10625	0.245315	14.0296	16.63	no
AN10626	-2.01981	4.58998	1.13185	yes
AN10627	-0.315207	11.3646	9.13415	no
AN10629	0.969985	0.583399	1.14277	no
AN1063	-0.0818453	88.9837	84.0761	no
AN10630	1,79769e+308	0	0.109259	no
AN10631	-0.686525	4.10193	2.54873	no
AN10632	-2.4855	0.221537	0.039558	no
AN10634	-0.65355	9.61702	6.11368	no
AN10636	0.947594	32.5096	62.6998	yes
AN10637	0.744365	44.1421	73.9485	no
AN10638	0.453774	6.88135	9.42482	no
AN10639	-0.322221	56.3401	45.0629	no
AN10640	0.0850915	22.4813	23.8472	no
AN10641	4.10093	16.0404	275.245	yes
AN10642	0.352051	23.1905	29.5998	no
AN10643	0.354813	29.5904	37.8407	no
AN10644	0.0736659	27.4609	28.8995	no
AN10645	0.592058	18.1717	27.3919	no
AN10646	0.217189	6.4691	7.52012	no
AN10648	-0.960416	76.6647	39.3987	yes
AN10649	-1,79769e+308	0.00982862	0	no
AN1065	-0.0627171	49.0348	46.9488	no
AN10650	0	0	0	no
AN10651	-0.665049	111.518	70.3308	no
AN10652	-0.458197	85.3873	62.153	no
AN10654	0	0	0	no
AN10656	-1,79769e+308	0.0576122	0	no
AN10657	1.49405	0.0160099	0.0450965	no
AN10658	-1.12781	0.026668	0.0122035	no
AN10659	0.774406	0.299211	0.511796	no
AN1066	-1.26326	188.748	78.6328	yes
AN10661	-0.191224	40.9606	35.8759	no
AN10662	-0.305989	4.04026	3.26812	no
AN10663	-1.41774	38.8105	14.5266	yes
AN10664	0.77775	398.696	683.546	no
AN10665	-1,79769e+308	0.0127426	0	no
AN10666	-0.0249834	0.0286628	0.0281707	no
AN10667	-2.51376	0.467275	0.0818192	no
AN10668	0	0	0	no
AN10669	-1,79769e+308	0.139856	0	no
AN1067	-1.37033	10.1093	3.91031	no
AN10670	0.860243	3.61699	6.56608	no
AN10671	0.721637	0.0440787	0.0726881	no
AN10672	-0.260802	1.19078	0.993852	no
AN10673	0.41544	35.0918	46.8022	no
AN10675	-0.200024	93.4644	81.3641	no
AN10676	0.370212	61.5665	79.5773	no
AN10677	-0.491899	13.9392	9.91197	no
AN10678	-0.803378	10.5	6.01656	no
AN1068	-0.151872	4.51535	4.06419	no
AN10680	-0.0846714	52.7921	49.7829	no
AN10681	-0.634877	784.968	505.516	no
AN10682	-0.348497	43.1972	33.9272	no
AN10683	-0.636356	10.6496	6.85128	no
AN10685	-0.153402	318.317	286.208	no
AN10686	0.127165	27.7358	30.2915	no
AN10687	-0.986933	0.203962	0.102909	no
AN10688	0	0	0	no
AN10689	-0.706567	164.583	100.853	no
AN1069	-0.44639	99.5017	73.022	no
AN10690	-0.256249	6.04562	5.06176	no
AN10691	-0.416181	9.64834	7.23052	no
AN10692	-1,79769e+308	0.0378037	0	no
AN10693	-0.485952	8.44017	6.0265	no
AN10694	-1.37387	26.446	10.2043	yes
AN10695	0.0494506	22.3621	23.1419	no
AN10696	0.745147	28.1025	47.1039	no
AN10697	0.0286798	1.50988	1.54019	no
AN10698	-0.52646	10.2853	7.14065	no
AN10699	0.844797	0.714755	1.28371	no
AN1070	0.127122	1.82495	1.99306	no
AN10700	-0.160372	8.59898	7.69432	no
AN10701	-0.586168	69.7475	46.4595	no
AN10702	-0.187768	72.3146	63.4895	no
AN10703	0.128653	12.0584	13.1831	no
AN10705	-0.564812	171.933	116.234	no
AN10706	-0.39837	25.1355	19.0707	no
AN10707	0.258854	10.3154	12.3426	no
AN10708	0.447606	155.348	211.86	no
AN1071	0.0810995	0.76748	0.811858	no
AN10710	-0.706054	150.931	92.5199	no
AN10711	-0.366945	79.6947	61.7971	no
AN10712	-0.955169	156.942	80.9475	yes
AN10713	-0.515237	77.3356	54.11	no
AN10714	0.186471	10.0254	11.4086	no
AN10715	0.465684	0.605831	0.836635	no
AN10716	0.452289	49.5917	67.8518	no
AN10717	0.416646	47.483	63.3813	no
AN10719	0.113744	149.852	162.145	no
AN1072	-2.91384	1.50257	0.199379	yes
AN10720	0.246933	6.04032	7.16794	no
AN10721	0.296962	53.2155	65.3781	no
AN10722	-0.075184	32.9317	31.2595	no
AN10723	0.209178	35.4358	40.9648	no
AN10724	-0.465858	167.194	121.055	no
AN10726	-0.790205	36.3256	21.0057	no
AN10728	0.343655	21.0679	26.7345	no
AN1073	1,79769e+308	0	0.0204854	no
AN10730	0.215164	9.93049	11.5277	no
AN10731	1.02153	362.29	735.472	yes
AN10732	0.0558135	23.2615	24.1791	no
AN10733	-0.548793	6.17503	4.2212	no
AN10734	-0.738417	31.2976	18.7597	no
AN10735	-0.27783	28.1463	23.2159	no
AN10736	0.1557	65.7661	73.261	no
AN10737	-0.335904	34.176	27.0772	no
AN10738	0.0276808	26.7931	27.3122	no
AN1074	-0.604001	305.258	200.837	no
AN10740	-0.582939	1520.64	1015.18	no
AN10741	-0.428616	45.1663	33.5574	no
AN10742	-0.54286	5.08046	3.48727	no
AN10743	-0.40421	137.078	103.583	no
AN10745	-0.716436	244.061	148.535	no
AN10746	0.66669	2.82846	4.48998	no
AN10747	0.161048	43.0837	48.1718	no
AN10748	-0.883865	5.94847	3.22356	no
AN1075	0.617141	17.7012	27.1506	no
AN10750	-0.867627	40.6064	22.2543	no
AN10751	0.201311	47.5927	54.7194	no
AN10752	0.110716	59.2804	64.0088	no
AN10753	0.703736	46.6184	75.9281	no
AN10754	0.171318	35.8156	40.3314	no
AN10755	-0.447574	43.2714	31.7298	no
AN10756	0.391348	23.0639	30.251	no
AN10757	0.363279	16.3835	21.0748	no
AN10758	0.116869	6.2278	6.75329	no
AN10759	-0.273659	31.6655	26.1943	no
AN1076	0.47519	21.4426	29.8074	no
AN10760	0.603323	42.7993	65.0212	no
AN10761	-4.16159	1493.02	83.4266	yes
AN10762	0.302824	19.7293	24.3373	no
AN10764	-0.733495	3.82271	2.29915	no
AN10765	-0.344826	121.553	95.7108	no
AN10766	0	0	0	no
AN10768	0	0	0	no
AN10769	0.73142	15.1373	25.1321	no
AN1077	-3.04032	0.212816	0.0258689	no
AN10770	-0.0993031	1.30572	1.21887	no
AN10771	0.411551	11.3372	15.0797	no
AN10773	-0.804302	29.175	16.7068	no
AN10775	-0.0655704	3.93448	3.75966	no
AN10777	1.22369	1.07249	2.50472	no
AN10778	0.50573	49.1675	69.81	no
AN10779	-1.24672	3.35676	1.41455	no
AN1078	0.30847	0.0935069	0.115798	no
AN10780	-0.19973	5.80641	5.05572	no
AN10781	-0.553463	90.986	61.9963	no
AN10782	0.599884	1.56965	2.37896	no
AN10783	1.49914	20.7079	58.5359	yes
AN10784	0.015993	15.7233	15.8986	no
AN10785	0.81317	34.9536	61.4159	no
AN10787	1.83173	0.44205	1.57354	no
AN10788	0.389976	38.1014	49.927	no
AN10789	1.44213	2.22007	6.03238	yes
AN1079	0.0754223	16.6306	17.5231	no
AN10790	-0.46019	32.3514	23.516	no
AN10791	-0.691242	47.5952	29.4767	no
AN10792	0.102126	24.1194	25.8886	no
AN10793	-0.436676	13.5062	9.97884	no
AN10794	0.252799	10.1346	12.0756	no
AN10795	0.227058	3.45426	4.04302	no
AN10796	-0.667449	3.71346	2.33806	no
AN10797	-0.288124	85.0275	69.6346	no
AN10798	0.178086	32.4471	36.7101	no
AN10799	0.0216017	21.3232	21.6449	no
AN1080	0.421592	18.2104	24.3911	no
AN10800	-0.219655	48.0716	41.2825	no
AN10801	-0.0894579	30.4907	28.6575	no
AN10802	-0.169262	32.5089	28.9101	no
AN10803	-0.316341	1446.67	1161.83	no
AN10804	-0.613677	28.512	18.6334	no
AN10805	0.255679	1.62436	1.93932	no
AN10806	0.163464	23.7072	26.5514	no
AN10807	-0.198568	62.1998	54.2018	no
AN10808	0.225534	10.2323	11.9637	no
AN10809	-0.686889	65.1466	40.4685	no
AN1081	-0.00877362	24.8093	24.6589	no
AN10812	-1.27921	0.715476	0.294792	no
AN10813	-0.2749	0.0314781	0.0260169	no
AN10814	0	0	0	no
AN10815	-0.0474826	12.9711	12.5511	no
AN10816	4.30009	15.0164	295.817	yes
AN10818	1,79769e+308	0	2.28718	no
AN10819	0.829139	0.841628	1.49526	no
AN1082	-0.20888	98.1804	84.9466	no
AN10820	2.89588	0.0186887	0.1391	no
AN10821	-0.51223	0.0255902	0.0179423	no
AN10822	0.584417	35.0329	52.5295	no
AN10823	0.338794	19.5074	24.671	no
AN10824	-0.0208907	23.7711	23.4294	no
AN10825	0.448375	18.1703	24.7934	no
AN10826	0.0493147	43.4044	44.9138	no
AN10827	-0.0307339	42.4816	41.5862	no
AN10828	-0.525683	678.327	471.186	no
AN10829	0.125877	16.9941	18.5435	no
AN1083	0.159694	38.9151	43.4701	no
AN10830	0.228837	1.99855	2.34208	no
AN10832	0.346244	16.5931	21.094	no
AN10833	2.21352	1.19411	5.53832	yes
AN10835	0.153563	15.5477	17.2939	no
AN10836	0.425661	0.119909	0.161061	no
AN10837	-1.26389	45.1007	18.7807	yes
AN10838	-1.24009	6.38633	2.70363	yes
AN10839	-0.00290183	21.3407	21.2979	no
AN1084	-0.966955	266.96	136.573	yes
AN10840	-0.020094	4.8431	4.77611	no
AN10841	0.847282	31.6675	56.9733	no
AN10842	-0.672948	6.7171	4.21312	no
AN10843	1.05051	28.1623	58.3317	no
AN10845	1.43996	0.572989	1.5546	no
AN10846	0	0	0	no
AN10847	0.336959	222.071	280.496	no
AN10848	-1.67072	36.0979	11.3382	yes
AN1085	-0.332808	84.0624	66.7447	no
AN10851	0.317823	12.9735	16.1708	no
AN10854	0.0662413	37.593	39.3594	no
AN10855	-0.0423694	20.0293	19.4497	no
AN10856	0.0696054	33.6865	35.3516	no
AN10857	-0.625223	34.5172	22.3782	no
AN10858	0.110457	62.142	67.0866	no
AN10860	0.133987	0.68135	0.747661	no
AN10861	1.17909	0.15339	0.347325	no
AN10862	2.30854	1.7833	8.83415	yes
AN10863	-0.320672	73.5969	58.9288	no
AN10864	1.42732	9.15242	24.6151	yes
AN10865	-0.132843	34.6606	31.6116	no
AN10866	0.124479	29.6905	32.366	no
AN10868	-1.38444	0.0355491	0.0136166	no
AN10869	1,79769e+308	0	0.0169294	no
AN10870	1,79769e+308	0	0.0125931	no
AN10871	0.306902	64.5877	79.8981	no
AN10872	-1.97386	102.971	26.2133	yes
AN10873	-0.457031	88.9395	64.7909	no
AN10874	-0.0450266	50.5228	48.9703	no
AN10875	-0.372393	5.56799	4.30127	no
AN10876	3.46235	0.191579	2.11163	yes
AN10877	2.54529	31.5802	184.341	yes
AN10878	0.52768	64.0245	92.2983	no
AN10879	-0.129692	58.854	53.7941	no
AN1088	-0.605751	12.8519	8.44535	no
AN10880	1.98166	52.9769	209.231	yes
AN10882	0.117583	17.0178	18.4628	no
AN10883	0	0	0	no
AN10884	0.26381	0.0485724	0.0583183	no
AN10885	-0.201332	11.2939	9.82285	no
AN10886	-1.33445	1.06741	0.423277	no
AN10888	0	0	0	no
AN10889	1,79769e+308	0	0.0802601	no
AN1089	-0.53646	20.3298	14.0166	no
AN10890	-0.239452	14.0607	11.9104	no
AN10891	1.2605	0.56371	1.35053	no
AN10892	0.406557	15.516	20.5668	no
AN10893	-2.50009	7.06965	1.24967	yes
AN10894	0	0	0	no
AN10895	-1.03629	0.309461	0.150887	no
AN10896	0.298158	1.50031	1.84474	no
AN10897	1.45715	0.0110204	0.0302581	no
AN10898	2.37818	0.248059	1.28961	yes
AN10899	0	0	0	no
AN1090	-0.178053	17.4463	15.4207	no
AN10900	-0.242497	0.667798	0.564477	no
AN10901	-1.57093	147.946	49.7972	yes
AN10902	-1.25819	4.56127	1.90693	no
AN10903	-0.328799	14.4388	11.4962	no
AN10905	-0.403665	123.383	93.2696	no
AN10906	0.824821	21.1569	37.4755	no
AN10907	-1.95863	53.4247	13.7447	yes
AN10908	-0.0508152	1.78086	1.71923	no
AN10909	-0.659039	9.0876	5.75518	no
AN10910	-3.43779	24.8949	2.29739	yes
AN10911	0.321869	10.8133	13.5161	no
AN10912	0.148399	5.19898	5.76222	no
AN10913	0.107593	3.95083	4.25674	no
AN10914	-0.256639	3.1652	2.64939	no
AN10915	0.3886	17.5616	22.9903	no
AN10916	0.0330233	3.27685	3.35272	no
AN10917	-0.18304	17.3294	15.2645	no
AN10918	0.11825	35.3233	38.3406	no
AN10919	-1,79769e+308	0.0211765	0	no
AN1092	0.85169	17.2947	31.2102	no
AN10920	0.834312	0.511292	0.911637	no
AN10921	-4.14772	8.32916	0.469909	yes
AN10922	-0.617603	70.5549	45.9844	no
AN10923	-0.569859	53.2564	35.8779	no
AN10924	0.403373	20.6688	27.3364	no
AN10925	0.959615	20.5501	39.9656	yes
AN10927	0.64043	6.75802	10.5344	no
AN10928	0.261801	2.07472	2.48754	no
AN10929	0.863453	36.3979	66.2218	no
AN1093	-0.347834	68.3207	53.6838	no
AN10930	-0.0356095	0.836713	0.816314	no
AN10931	-0.0249834	0.011395	0.0111994	no
AN10932	0.332786	0.126974	0.159917	no
AN10933	0	0	0	no
AN10934	1.04201	19.3199	39.7817	yes
AN10935	1.40326	0.555609	1.46958	no
AN10936	0.591362	15.0254	22.6383	no
AN10937	2.59213	0.269419	1.62456	yes
AN10938	0.882645	0.30848	0.56876	no
AN10939	0	0	0	no
AN10940	-0.155597	16.3652	14.6921	no
AN10941	-0.284877	90.9418	74.6461	no
AN10942	0.0558996	62.8855	65.3699	no
AN10943	0.284503	24.2368	29.5201	no
AN10944	0.282989	37.8557	46.0595	no
AN10945	-0.441262	115.286	84.9073	no
AN10946	-0.161345	124.332	111.177	no
AN10947	0.0466877	21.573	22.2825	no
AN10948	0.792724	3.46274	5.99864	no
AN10949	0.786732	11.5617	19.9458	no
AN1095	-0.765087	117.744	69.2827	no
AN10951	1.44272	0.15382	0.418135	no
AN10952	0.564672	6.455	9.54727	no
AN10953	0.507783	26.6271	37.86	no
AN10954	-0.296497	24.1088	19.63	no
AN10955	0.229317	24.2495	28.4272	no
AN10956	-0.271541	23.4007	19.386	no
AN10957	-0.467861	5.36575	3.87963	no
AN10958	-0.611446	6.67354	4.3681	no
AN10959	1.01587	0.908398	1.83689	no
AN1096	-1.01275	125.283	62.09	yes
AN10960	0.30574	17.5759	21.7248	no
AN10961	0.604946	3.43955	5.23129	no
AN10962	-0.445523	8.86913	6.51276	no
AN10963	0.00632499	94.0016	94.4146	no
AN10964	0.458654	44.9918	61.8304	no
AN10965	-0.873677	127.645	69.6628	no
AN10966	0.0355487	118.968	121.936	no
AN10967	-0.121124	13.4576	12.3739	no
AN10968	-0.272744	4.66585	3.86213	no
AN10969	-0.873485	0.366569	0.200083	no
AN1097	-1.67048	57.6759	18.1188	yes
AN10970	-0.173136	32.6434	28.9519	no
AN10971	-0.0994935	13.409	12.5154	no
AN10972	2.14305	0.350638	1.54875	yes
AN10973	2.20338	1.23042	5.66681	yes
AN10974	1.99786	17.4335	69.6307	yes
AN10975	-0.713399	75.4385	46.0086	no
AN10976	0.522145	0.854474	1.2271	no
AN10977	-2.11279	87.8198	20.3039	yes
AN10978	0.392982	7.05634	9.26572	no
AN10979	-0.188528	3.32571	2.91831	no
AN1098	-1.6344	4.87271	1.56952	no
AN10980	-0.222382	22.3907	19.1922	no
AN10981	-0.916731	81.0956	42.957	yes
AN10983	-1.16876	64.0893	28.5071	yes
AN10984	0	0	0	no
AN10985	0.0166278	5.60962	5.67465	no
AN10986	1.38991	0.441459	1.1569	no
AN10987	-0.186144	66.712	58.6367	no
AN10988	-1.48259	2.7097	0.969654	no
AN10989	0.657194	1.66799	2.63045	no
AN10990	-1.27944	19.4482	8.01181	yes
AN10991	0.631015	33.789	52.3275	no
AN10992	0.264337	3.46036	4.15619	no
AN10993	-0.463588	5.91952	4.29272	no
AN10994	-0.107587	54.0533	50.1689	no
AN10995	-0.0989605	0.937168	0.875039	no
AN10996	1.80368	25.0077	87.3042	yes
AN10997	1,79769e+308	0	0.0574456	no
AN10998	-0.566411	5.32811	3.59804	no
AN10999	-0.196181	35.09	30.6286	no
AN1100	-0.460991	1.66862	1.21223	no
AN11000	0	0	0	no
AN11001	-0.668337	85.0202	53.4974	no
AN11002	0.801779	2.99216	5.21609	no
AN11003	0.797256	9.64287	16.7573	no
AN11004	0.39983	45.2801	59.7404	no
AN11005	-0.0447941	63.8336	61.8821	no
AN11006	-2.81323	76.9416	10.947	yes
AN11007	-0.126204	39.0912	35.8169	no
AN11008	-1.64763	249.408	79.6024	yes
AN11009	1.35345	0.800759	2.04612	no
AN1101	-0.90778	1.90111	1.0133	no
AN11010	0.253083	47.4758	56.5793	no
AN11011	2.07515	1.6729	7.0494	yes
AN11012	-0.51223	0.0255059	0.0178831	no
AN11015	0.901712	1.14867	2.14604	no
AN11016	-0.347041	1.39626	1.09773	no
AN11017	0	0	0	no
AN11018	0.588634	50.9163	76.5691	no
AN11019	-0.700008	77.4055	47.6484	no
AN1102	-0.57332	169	113.579	no
AN11021	-1.27727	2.9408	1.21331	no
AN11022	-0.765707	35.2049	20.7063	no
AN11023	1.00936	11.4723	23.094	no
AN11024	0	0	0	no
AN11027	0.417796	1.39185	1.85935	no
AN11028	1.71621	2.03733	6.69413	yes
AN11029	0	0	0	no
AN1103	-1.28481	17.0508	6.99807	yes
AN11030	2.20063	0.0261759	0.120325	no
AN11031	2.45089	0.137129	0.749756	no
AN11032	-1.40918	51.1158	19.2464	yes
AN11033	0.0322899	35.7579	36.5673	no
AN11034	-1.93418	0.0447894	0.01172	no
AN11035	1.38956	0.378618	0.991972	no
AN11036	1.23254	4.57225	10.7439	yes
AN11037	0	0	0	no
AN11038	-1.75563	0.195994	0.0580424	no
AN11039	0.394309	8.22135	10.8054	no
AN1104	-0.225795	63.7697	54.531	no
AN11040	-0.269541	37.138	30.8091	no
AN11041	-0.610284	65.0664	42.6229	no
AN11043	2.20681	13.87	64.0313	yes
AN11044	2.61854	0.0425421	0.261262	no
AN11045	-1.08093	68.5558	32.4081	yes
AN11046	-2.24748	1.77135	0.373032	no
AN11047	-0.127811	0.0393059	0.0359735	no
AN11048	1.54945	7.14254	20.9067	yes
AN11049	0	0	0	no
AN1105	-0.870204	285.394	156.131	no
AN11050	1.50025	0.0330117	0.0933875	no
AN11051	0.901468	2.91433	5.44388	no
AN11052	0.314007	49.5123	61.5515	no
AN11053	0.280904	3.9465	4.79482	no
AN11054	-0.574667	131.1	88.0261	no
AN11055	0.575443	65.8501	98.1255	no
AN11056	0.379247	22.568	29.3534	no
AN11057	0.703626	33.6082	54.7341	no
AN11058	-0.285893	24.4713	20.0722	no
AN11059	1.10772	0.0739267	0.159316	no
AN1106	0.138532	5.21658	5.74233	no
AN11060	2.44163	26.6789	144.934	yes
AN11061	0.440311	223.997	303.941	no
AN11062	0.171878	22.2329	25.0459	no
AN11063	0.503068	20.1695	28.5846	no
AN11065	-0.527369	35.2586	24.4631	no
AN11066	-0.515692	35.6939	24.9664	no
AN11068	-0.0491168	0.803719	0.776817	no
AN11069	-0.362874	50.9984	39.6571	no
AN1107	-0.407994	1.46205	1.1019	no
AN11070	-0.493418	98.0419	69.6431	no
AN11071	1.24126	19.9597	47.1855	yes
AN11072	0.642884	16.0864	25.1181	no
AN11073	0	0	0	no
AN11074	0	0	0	no
AN11075	2.39238	0.0301631	0.158363	no
AN11076	2.15473	1.825	8.12644	no
AN11077	-1.29984	0.353196	0.143458	no
AN11078	1,79769e+308	0	0.0121231	no
AN11079	0	0	0	no
AN1108	-0.467651	1.55529	1.12469	no
AN11080	2.82271	4.0808	28.8713	yes
AN11081	0.847116	9.8839	17.7802	no
AN11082	-0.25869	6.63037	5.54197	no
AN11083	0.523568	1089.08	1565.55	no
AN11085	-0.304174	4.25065	3.44262	no
AN11086	0.860511	0.2053	0.37276	no
AN11087	-0.815179	5.77771	3.28369	no
AN11089	1,79769e+308	0	0.369231	no
AN1109	2.69352	0.598887	3.87414	yes
AN11090	5.84131	0.233923	13.4116	yes
AN11091	2.8925	0.0126359	0.0938287	no
AN11092	-0.153955	5.40612	4.85893	no
AN11093	2.0827	3.13104	13.2631	yes
AN11094	3.69192	22.2013	286.917	yes
AN11095	1.22882	0.64925	1.52168	no
AN11096	1.41159	0.660535	1.75723	no
AN11097	0	0	0	no
AN11098	1.667	4.21041	13.3703	yes
AN11099	-0.623147	10.9895	7.13499	no
AN1110	-0.272066	12.6905	10.5095	no
AN11100	2.94542	0.10264	0.790632	no
AN11101	1.44199	0.177301	0.481721	no
AN11102	0.429565	81.4145	109.651	no
AN11103	1.82717	0.820693	2.91215	yes
AN11104	0.440225	37.9208	51.4515	no
AN11105	6.25904	0.0381369	2.92082	yes
AN11106	-0.191344	73.0858	64.0078	no
AN11107	0.326365	11.1457	13.975	no
AN11108	0.672214	0.144143	0.229695	no
AN11109	0.264765	20.8458	25.045	no
AN11110	1.10435	2.35952	5.07301	no
AN11111	-0.284511	7.42995	6.10013	no
AN11112	0.873228	14.8021	27.1138	no
AN11113	0.1196	0.233266	0.253428	no
AN11114	1,79769e+308	0	0.111787	no
AN11115	-0.127679	33.0378	30.2396	no
AN11116	-0.48316	22.3576	15.9949	no
AN11117	0.352343	25.1193	32.0681	no
AN11118	0.754177	15.6872	26.4591	no
AN11119	-0.0851245	82.0972	77.3933	no
AN1112	-1.49154	17.4652	6.2112	yes
AN11120	0.314983	3.73628	4.64792	no
AN11121	1.37589	5.72475	14.8573	yes
AN11122	3.99872	0.160344	2.56324	yes
AN11124	-0.426181	12.4897	9.2952	no
AN11125	-0.137769	129.149	117.387	no
AN11126	0.349769	25.3263	32.2747	no
AN11127	0.0182779	26.3321	26.6678	no
AN11128	-0.381335	54.7242	42.0132	no
AN11129	-0.13761	41.0102	37.2792	no
AN1113	-0.908008	1.88686	1.00555	no
AN11130	0.498167	27.1257	38.3128	no
AN11131	-0.423754	102.082	76.1003	no
AN11132	-0.650245	70.2454	44.7584	no
AN11133	-0.175298	41.4446	36.7027	no
AN11136	-0.681221	165.378	103.136	no
AN11137	-0.248841	256.45	215.821	no
AN11138	0.0998808	64.9283	69.5827	no
AN1114	0.725948	33.1019	54.75	no
[truncated: 8,944 more rows]
